# Supplementary material for: Adeno-associated viral vector resource for the RNA-targeting Cas13d: A comparison of high-fidelity variants, DjCas13d and hfCas13d
Source: Mol Ther Methods Clin Dev. 2025 Aug 20;33(4):101565. doi: 10.1016/j.omtm.2025.101565 (PMC12466237; doi:10.1016/j.omtm.2025.101565)
Supplement: Table S1. Dysregulated genes identified in each RNA-seq experiment were subjected to ontology analysis to determine if specific classes of genes were enriched — Each RNA-seq experiment is labeled in bold and underline and is referred to as either Dj or hf, referring to DjCas13d or hfCas13d; up or down referring to if the gene list was from the up- or downregulated list and the name of the target gene. If genes were identified to be enriched in either the biological, cellular, or molecular ontological classifications, the classification is listed with the adjacent p value and the genes that are part of each classification. If no classification met the adjusted p value of >0.05, then “nothing” is listed. [file mmc2.xlsx]

## Sheet: Sheet1
DJ ACTG1 Down
Biological Process
Term	P-value	Adjusted P-value	Genes
Semaphorin-Plexin Signaling Pathway Involved In Neuron Projection Guidance (GO:1902285)	3.45205e-07	0.000943101	PLXND1;PLXNA2;PLXNA1;PLXNB2;SEMA3F;PLXNA4;PLXNA3
Semaphorin-Plexin Signaling Pathway (GO:0071526)	2.60316e-06	0.00355592	SEMA5B;SEMA6C;PLXND1;SH3BP1;PLXNA2;PLXNB2;SEMA3F;SEMA4G;PLXNA4;PLXNA3
Semaphorin-Plexin Signaling Pathway Involved In Axon Guidance (GO:1902287)	1.19456e-05	0.0108785	PLXND1;PLXNA2;PLXNB2;PLXNA4;PLXNA3
Positive Regulation Of Nucleic Acid-Templated Transcription (GO:1903508)	5.34946e-05	0.0352938	HDAC4;NOTCH1;MYRF;TRRAP;TGFB1I1;KMT2B;LRP5;FOXK1;GLI1;FOXM1;GLI3;GLI2;GLIS2;BICRA;MED12;RXRA;SOX18;ZMIZ1;TP53INP2;PRDM16;EP400;EP300;HIVEP3;NOS1;ZNF423;RREB1;BRD4;TBX1;CREBBP;ZFHX3;NCOA6;WNT3A;ESRRB;NFATC2;DYRK1B;NFATC1;ARID1A;TRERF1;PAX2;HCFC1;HIPK2;SMARCA4;COL1A1;MLXIPL;ELF4;BCL3;TAF4;TP73
Positive Regulation Of Transcription By RNA Polymerase II (GO:0045944)	7.20185e-05	0.0352938	MDC1;CRTC1;FOXM1;GLI1;PKD1;GLI3;GLI2;MED12;ZNF609;SOX18;ZMIZ1;ZMIZ2;ZC3H12A;EP300;NOS1;KDM6B;NCOA6;MRTFA;EBF4;PAX2;RGMA;HCFC1;TOX2;ELF4;PRKD2;LMX1B;MZF1;ZFPM1;ENG;HDAC4;KMT2D;NFIX;NOTCH1;AKNA;KMT2C;DOT1L;LRP5;PIK3R2;GLIS1;GLIS2;SLC9A1;HELZ2;SBNO2;MUC1;RXRA;MAPK7;ABL1;CAMTA2;RREB1;BCL9L;BRD4;TBX1;MLXIP;CREBBP;ZFHX3;WNT3A;ESRRB;IGF2;NFATC1;TRERF1;SMARCA4;HIPK2;HEYL;MLXIPL;PER1;NFIC;BCL3;MAFF;AGRN;T…
Axon Guidance (GO:0007411)	8.56889e-05	0.0352938	SEMA5B;SEMA6C;NOTCH3;NOTCH1;PLXND1;UNC5A;SEMA3F;SEMA4G;L1CAM;GLI2;EFNA2;PLXNA2;SLIT1;PLXNA1;PLXNB2;EPHB2;PLXNA4;EPHB3;PLXNA3
Histone Lysine Methylation (GO:0034968)	9.62201e-05	0.0352938	KMT2D;NCOA6;KMT2C;SETD1B;DOT1L;KMT2B;SETD1A;HCFC1
Regulation Of Hydrolase Activity (GO:0051336)	0.000119381	0.0352938	ALS2CL;PLXND1;PLXNA2;PLXNA1;PLXNB2;NOS1;EPHA1;FGD1;RAP1GAP;PLXNA4;EPHB3;PLXNA3
Regulation Of Nervous System Process (GO:0031644)	0.000128983	0.0352938	TMEM108;DLGAP1;DLGAP3;NPTXR;SLC8A2;DLGAP4
Regulation Of Axonogenesis (GO:0050770)	0.000129187	0.0352938	BRSK1;PLXND1;PLXNA2;LRP4;PLXNA1;PLXNB2;PLXNA4;EPHB3;PLXNA3
Histone H3-K4 Methylation (GO:0051568)	0.000159575	0.0383192	KMT2D;NCOA6;KMT2C;SETD1B;KMT2B;SETD1A;HCFC1
Regulation Of Cell Adhesion (GO:0030155)	0.000168313	0.0383192	ZFHX3;TNXB;PLXND1;MINK1;FBLN1;NID1;CELSR2;PLAU;PLXNA2;PLXNA1;PLXNB2;ADAM8;PRKD2;EPHB2;PLXNA4;SIPA1;EPHB3;PLXNA3
Cellular
nothing
Molecular
Term	P-value	Adjusted P-value	Genes
Semaphorin Receptor Activity (GO:0017154)	2.02674e-06	0.00101743	PLXND1;PLXNA2;PLXNA1;PLXNB2;PLXNA4;PLXNA3
GTPase Regulator Activity (GO:0030695)	0.000141913	0.0347778	DENND1C;DOCK6;DOCK3;RASGRF1;ARHGAP1;ARHGAP39;SIPA1L3;FGD1;RAP1GAP;RAPGEFL1;PREX1;HERC2;ALS2CL;SH3BP1;MCF2L;SBF1;TBC1D17;TBC1D16;PLEKHG2;VPS9D1;DENND4B;DENND2B;TNK2;ARHGEF17;GBF1;TSC2;MYO9B;GMIP;BCR;ARHGAP33;OBSCN;DNMBP;RASA4;CCDC88C;SGSM2;RAPGEF1;SIPA1;TBC1D26
Histone H3K4 Methyltransferase Activity (GO:0042800)	0.00022479	0.0347778	KMT2D;KMT2C;SETD1B;KMT2B;SETD1A
Guanyl-Nucleotide Exchange Factor Activity (GO:0005085)	0.000277114	0.0347778	DENND1C;DOCK6;DOCK3;PLEKHG2;VPS9D1;DENND4B;DENND2B;ARHGEF17;GBF1;RASGRF1;RAPGEFL1;FGD1;BCR;PREX1;HERC2;ALS2CL;OBSCN;DNMBP;MCF2L;CCDC88C;RAPGEF1;SBF1
Dj ACTG1 Up
Biological Process
Term	P-value	Adjusted P-value	Genes
Cytoplasmic Translation (GO:0002181)	3.54996e-19	6.74829e-16	EIF4A2;RPL30;RPL32;RPL31;RPL34;RPL11;RPL9;RPL6;RPL7;RPS15A;RPL36AL;RPL38;RPL37;RPS27A;RPL39;RPL17;ZC3H15;RWDD1;EIF2B3;RPL41;RPL21;RPS7;RPL22;RPL35A;RPS3A;RPL23A;RPS26;RPS25;EIF3M;RPS27;RPS29;RPL22L1;RPL26;RPL26L1;RPS24;RPS23
Translation (GO:0006412)	5.26387e-19	6.74829e-16	RPL30;RPL32;RPL31;FASTKD2;MRPS14;RPL34;MRPL39;MRPL36;RPL9;RPL6;RPL7;MRPL1;NARS1;RPL36AL;RPL38;RPL37;RPL39;CHCHD1;RARS1;RPL21;RPS7;RPL22;MRPS23;MRPS21;MRPL47;RPS3A;MRPL48;MRPS18C;MRPL50;MRPL51;RPL26;MRPS33;RPL11;SRBD1;MRPS31;GSPT2;MRPL13;RPS15A;RPS27A;RPL17;ZC3H15;PTCD3;RWDD1;RPL41;RPL35A;RPL23A;MRPL22;RPS26;RPS25;RPS27;COPS5;RPS29;RPL22L1;ABCE1;RPS24;RPL26L1;FARSB;RPS23
Peptide Biosynthetic Process (GO:0043043)	7.42102e-14	6.3425e-11	RPL30;RPL32;RPL31;MRPS14;RPL34;MRPS33;RPL11;SRBD1;MRPL36;RPL9;GSPT2;MRPL13;RPL6;RPL7;RPS15A;RPL36AL;RPL38;RPL37;RPS27A;RPL39;RPL17;RPL41;RPL21;RPS7;RPL22;MRPS21;RPL35A;RPS3A;RPL23A;MRPS18C;RPS26;RPS25;COPS5;RPS27;MRPL51;RPS29;RPL26;RPS24;FARSB;RPS23
Ribosome Biogenesis (GO:0042254)	1.88351e-13	1.20733e-10	LTV1;PAK1IP1;RPL11;C1ORF131;NOL8;MRPL36;RPF2;SDAD1;RPL7;RPS15A;EXOSC9;HEATR3;MTREX;RIOK2;DCAF13;UTP15;NOP58;UTP6;RPS7;DIS3;KRR1;NGDN;DDX10;DNTTIP2;WDR75;RPL35A;RPS3A;MRPL22;RPS25;RPS27;MPHOSPH10;ESF1;PIN4;RPL26;RBIS;RSL24D1;RPS24;RPL26L1;RPS23
Gene Expression (GO:0010467)	1.99352e-12	1.02228e-09	RPL30;NUP107;RPL32;RPL31;FASTKD2;MRPS14;RPL34;MRPL36;NXT2;RPL9;RPL6;RPL7;RPL36AL;CASP3;MAGOH;RPL38;RPL37;RPL39;ZNG1E;RPL21;RPS7;DIS3;RPL22;THOC1;DNTTIP2;MRPS21;RPS3A;MRPS18C;MRPL51;SARNP;RPL26;MRPS33;RPL11;SRBD1;GSPT2;MRPL13;HSPD1;RPS15A;EXOSC9;RPS27A;RPL17;RBM39;RPL41;RPL35A;RPL23A;MAGOHB;RPS26;RPS25;RPS27;COPS5;RPS29;MPHOSPH10;RPS24;FARSB;RPS23
Macromolecule Biosynthetic Process (GO:0009059)	1.17857e-11	5.03643e-09	RPL30;RPL32;RPL31;MRPS14;RPL34;MRPS33;RPL11;SRBD1;MRPL36;RPL9;GSPT2;MRPL13;RPL6;RPL7;RPS15A;RPL36AL;RPL38;RPL37;RPS27A;RPL39;RPL17;RPL41;RPL21;RPS7;RPL22;MRPS21;RPL35A;RPS3A;RPL23A;MRPS18C;RPS26;RPS25;COPS5;RPS27;MRPL51;RPS29;RPL26;RPS24;FARSB;RPS23
Ribonucleoprotein Complex Biogenesis (GO:0022613)	1.67041e-11	6.11846e-09	LTV1;PAK1IP1;RPL11;C1ORF131;MRPL36;RPF2;SDAD1;RPL7;RPS15A;HEATR3;RPL38;RIOK2;UTP15;NOP58;UTP6;RPS7;KRR1;NGDN;DNTTIP2;WDR75;RPL35A;RPS3A;RPS25;RPS27;MPHOSPH10;RPL26;RBIS;RSL24D1;RPS24;RPL26L1;RPS23
Mitochondrial ATP Synthesis Coupled Electron Transport (GO:0042775)	2.2273e-09	7.1385e-07	NDUFA8;COX7B;NDUFA6;UQCRB;NDUFA5;NDUFA12;NDUFA4;NDUFB3;NDUFA1;NDUFB1;COX7A2;SDHD;COX5B;COX6C;COX7C;UQCRH;COX6B1;UQCRQ;NDUFS5;NDUFS4;CYCS
Aerobic Electron Transport Chain (GO:0019646)	7.84225e-09	2.23417e-06	NDUFA8;COX7B;NDUFA6;UQCRB;NDUFA5;NDUFA4;NDUFB3;NDUFA1;NDUFB1;COX7A2;SDHD;COX5B;COX6C;COX7C;UQCRH;COX6B1;UQCRQ;NDUFS5;NDUFS4;CYCS
rRNA Processing (GO:0006364)	2.71615e-08	6.96421e-06	UTP15;NOP58;RPS7;DIS3;MAK16;RPL11;DDX10;NOL8;RPL35A;RPL7;RPS25;NSA2;RPS27;EXOSC9;C1D;MPHOSPH10;ESF1;MTREX;PIN4;RIOK2;RPL26;NOL11;RPS24;DCAF13
Oxidative Phosphorylation (GO:0006119)	7.18963e-08	1.67584e-05	ATP5PF;NDUFA8;ATP5PD;NDUFA6;UQCRB;NDUFA5;NDUFA12;ATP5PB;NDUFB3;NDUFA1;NDUFB1;SDHD;UQCRH;ATP5F1E;NDUFS5;NDUFS4;ATP5PO;TEFM
Cellular Respiration (GO:0045333)	9.69469e-08	2.07143e-05	NDUFA8;COX7B;NDUFA6;UQCRB;NDUFA5;NDUFA12;NDUFA4;NDUFB3;NDUFA1;NDUFB1;COX7A2;COX5B;COX6C;COX7C;UQCRH;COX6B1;UQCRQ;NDUFS5;NDUFS4;CYCS;MTFR2
Proton Motive Force-Driven ATP Synthesis (GO:0015986)	1.89188e-07	3.73136e-05	ATP5PF;NDUFA8;ATP5PD;NDUFA6;NDUFA5;NDUFA12;ATP5PB;NDUFB3;NDUFA1;NDUFB1;SDHD;ATP5F1E;NDUFS5;NDUFS4;ATP5PO;ATP5MK;ATP5MJ
Ribosomal Small Subunit Biogenesis (GO:0042274)	3.72445e-07	6.82106e-05	LTV1;UTP15;NOP58;UTP6;RPS7;KRR1;NGDN;C1ORF131;DNTTIP2;WDR75;RPS27L;RPS3A;RPS25;RPS15A;RPS27;MPHOSPH10;RIOK2;NOL11;RPS24;RPS23
Proton Motive Force-Driven Mitochondrial ATP Synthesis (GO:0042776)	1.00484e-06	0.000171761	ATP5PF;NDUFA8;ATP5PD;NDUFA6;NDUFA5;NDUFA12;ATP5PB;NDUFB3;NDUFA1;NDUFB1;SDHD;ATP5F1E;NDUFS5;NDUFS4;ATP5PO
Ribosomal Large Subunit Biogenesis (GO:0042273)	1.3072e-06	0.000209479	PAK1IP1;MAK16;RPL11;RPL35A;RPL23A;RPF2;SDAD1;RPL6;RPL7;NSA2;HEATR3;BRIX1;RPL26;RSL24D1;RPL26L1
Mitochondrial Electron Transport, Cytochrome C To Oxygen (GO:0006123)	2.74845e-06	0.000414531	COX7B;NDUFA4;CYCS;COX7A2;COX5B;COX6C;COX7C;COX6B1
Mitochondrial Gene Expression (GO:0140053)	2.91172e-06	0.000414758	PTCD3;FASTKD1;FASTKD2;MRPS14;FASTKD3;MRPS33;MRPS23;MRPS31;MRPL39;MRPS21;MRPL36;MRPL47;MRPL48;MRPL13;MRPS18C;MRPL22;MRPL50;MRPL1;MRPL51;CHCHD1;TEFM
Mitochondrial Translation (GO:0032543)	4.90502e-06	0.00066192	PTCD3;FASTKD2;MRPS14;MRPS33;MRPS23;MRPS31;MRPL39;MRPS21;MRPL36;MRPL47;MTIF2;MRPL48;MTIF3;MRPL13;MRPS18C;MRPL22;MRPL50;MRPL1;MRPL51;CHCHD1
rRNA Metabolic Process (GO:0016072)	5.92034e-06	0.000758988	UTP15;NOP58;RPS7;NIFK;DIS3;RPL11;DDX10;NOL8;RPL35A;RPL7;RPS25;RPS27;EXOSC9;ESF1;MTREX;PIN4;RPL26;DCAF13;RPS24
ncRNA Processing (GO:0034470)	6.7735e-06	0.000827012	UTP15;INTS12;INTS13;NOP58;RPS7;DIS3;RPL11;DDX10;NOL8;RPL35A;RPL7;RPS25;RPS27;EXOSC9;ESF1;MTREX;PIN4;RPL26;RPS24;DCAF13
Energy Derivation By Oxidation Of Organic Compounds (GO:0015980)	1.42105e-05	0.00165617	COX7B;UQCRB;NDUFA4;UQCRQ;NDUFS4;CYCS;COX7A2;COX5B;COX6C;COX7C;UQCRH;COX6B1
RNA Splicing, Via Transesterification Reactions With Bulged Adenosine As Nucleophile (GO:0000377)	1.85164e-05	0.00206017	SF3B6;WBP4;CWF19L2;PPWD1;CWC27;METTL14;SNRPD1;CWC22;MAGOH;DHX15;MTREX;SNRPB2;SF3B1;BCAS2;PRPF40A;CWC15;PLRG1;MAGOHB;CRNKL1;LSM3;SNW1;PHF5A;MFAP1;SNRPG;GEMIN6;SNRPE;PPIL3;SLU7
Mitochondrial Respiratory Chain Complex Assembly (GO:0033108)	1.9284e-05	0.00206017	NDUFA8;NDUFA6;COX16;NDUFA5;PET100;FASTKD3;COX17;NDUFB3;NDUFA1;NDUFB1;TIMM21;NDUFAF8;NDUFS5;NDUFAF4;NDUFS4;TMEM126A;COX14;TMEM126B
NADH Dehydrogenase Complex Assembly (GO:0010257)	2.88372e-05	0.00284379	NDUFA8;NDUFA6;NDUFA5;NDUFB3;NDUFA1;NDUFB1;TIMM21;NDUFAF8;NDUFS5;NDUFAF4;NDUFS4;TMEM126A;TMEM126B
Mitochondrial Respiratory Chain Complex I Assembly (GO:0032981)	2.88372e-05	0.00284379	NDUFA8;NDUFA6;NDUFA5;NDUFB3;NDUFA1;NDUFB1;TIMM21;NDUFAF8;NDUFS5;NDUFAF4;NDUFS4;TMEM126A;TMEM126B
mRNA Splicing, Via Spliceosome (GO:0000398)	5.47653e-05	0.00520068	SF3B6;GEMIN2;DDX1;WBP4;CWF19L2;PPWD1;CWC27;METTL14;SNRPD1;MAGOH;CWC22;DHX15;MTREX;SNRPB2;SF3B1;BCAS2;PRPF40A;CWC15;PLRG1;MAGOHB;CRNKL1;LSM3;SNW1;PHF5A;MFAP1;SNRPG;GEMIN6;SNRPE;PPIL3;SLU7
mRNA Processing (GO:0006397)	7.13497e-05	0.00653359	SF3B6;GEMIN2;WBP4;CWF19L2;PPWD1;CWC27;METTL14;SNRPD1;MAGOH;CWC22;DHX15;MTREX;SNRPB2;SF3B1;CMTR2;BCAS2;PRPF40A;CWC15;PLRG1;MAGOHB;CRNKL1;LSM3;SNW1;PHF5A;MFAP1;SNRPG;GEMIN6;SNRPE;PPIL3;SLU7
Aerobic Respiration (GO:0009060)	9.5911e-05	0.00847986	NDUFA8;NDUFA6;UQCRB;NDUFA5;NDUFA12;NDUFB3;NDUFA1;NDUFB1;UQCRH;NDUFS5;NDUFS4;MTFR2;TEFM
Maturation Of LSU-rRNA (GO:0000470)	0.000190278	0.0162624	DDX18;NSA2;NIFK;MAK16;RPF2;RBM34;RPL7
Double-Strand Break Repair (GO:0006302)	0.000272323	0.0225238	DCLRE1A;SLF1;HELQ;XRCC4;DDX1;NSMCE2;RECQL;HMGB2;LIG4;MRPL36;SMC6;HMGB1;RAD54B;RAD51AP1;SEM1;MORF4L1;HPF1;RAD51C;TDP2;RPA3;UBE2V2;UBE2N;RBBP8;EPC1
Protein Neddylation (GO:0045116)	0.000372627	0.0298567	COPS4;COPS5;COPS2;DCUN1D4;DCUN1D1;UBA3;NAE1
U2-type Prespliceosome Assembly (GO:1903241)	0.000505423	0.0392699	PHF5A;SNRPD1;SF3B6;SNRPG;SNRPB2;SNRPE;SF3B1
V(D)J Recombination (GO:0033151)	0.000655852	0.0494589	XRCC4;HMGB2;LIG4;HMGB1;RAG2
Cellular
Term	P-value	Adjusted P-value	Genes
Cytosolic Large Ribosomal Subunit (GO:0022625)	3.32079e-11	5.03099e-09	RPL30;RPL41;RPL32;RPL21;RPL31;RPL34;RPL22;RPL11;RPL35A;RPL23A;RPL9;RPL6;RPL7;RPL36AL;RPL38;RPL37;RPL26;RPL39;RPL17;RPL26L1
Large Ribosomal Subunit (GO:0015934)	3.32079e-11	5.03099e-09	RPL30;RPL41;RPL32;RPL21;RPL31;RPL34;RPL22;RPL11;RPL35A;RPL23A;RPL9;RPL6;RPL7;RPL36AL;RPL38;RPL37;RPL26;RPL39;RPL17;RPL26L1
Ribosome (GO:0005840)	9.2838e-10	9.37664e-08	BTF3;RPL30;RPL41;RPL32;RPS7;RPL31;RPL11;RPL9;MRPL13;RPL6;RPS26;RPS25;RPS27;RPL36AL;RPS29;RPL38;RPL39;RPL17;NCK1;RPS23
Chromosome (GO:0005694)	6.7404e-09	5.10585e-07	TOP2A;GTF2B;HMGB2;C1ORF131;NCAPG;NOL8;SMC6;PDS5B;HMGB1;SMC3;RPF2;SMC2;RAD51AP1;EXOSC9;BRIX1;LLPH;RBM34;DDX18;UTP6;ESCO1;XRCC4;NIFK;KRR1;RECQL;DNTTIP2;LIG4;PUM3;GNL3;CENPE;STAG1;STAG2;MPHOSPH10;PIN4
Mitochondrial Inner Membrane (GO:0005743)	1.12143e-08	6.79588e-07	COX7B;MRPS14;NDUFA12;MRPL39;MRPL36;COX7C;MRPL1;TIMM17A;CHCHD1;MRPS23;MRPS21;PLA2G4A;MRPL47;MRPL48;SDHD;MRPS18C;COX6B1;IMMP1L;MRPL50;MRPL51;NDUFS5;NDUFS4;TMEM126B;COX16;UQCRB;MRPS36;MRPS33;TIMM9;NDUFB3;MRPS31;NDUFB1;COX5B;HIGD1A;MRPL13;UQCRH;HSPD1;LDHB;ATP5MK;ATP5MJ;PTCD3;ATP5PF;NDUFA8;ATP5PD;NDUFA6;NDUFA5;ATP5PB;NDUFA4;NDUFA1;COX6C;ATP5F1E;MRPL22;UQCRQ;NDUFAF4;ATP5PO;CYCS
Organelle Inner Membrane (GO:0019866)	2.35222e-08	1.18787e-06	COX7B;MRPS14;NDUFA12;MRPL39;MRPL36;COX7C;MRPL1;TIMM17A;CHCHD1;MRPS23;MRPS21;PLA2G4A;MRPL47;MRPL48;SDHD;MRPS18C;COX6B1;IMMP1L;MRPL50;MRPL51;NDUFS5;NDUFS4;MATR3;TMEM126B;UQCRB;COX16;MRPS36;TIMM9;MRPS33;NDUFB3;MRPS31;NDUFB1;COX5B;HIGD1A;MRPL13;UQCRH;HSPD1;LDHB;ATP5MK;ATP5MJ;PTCD3;NDUFA8;ATP5PF;NDUFA6;ATP5PD;NDUFA5;NDUFA4;ATP5PB;CBX3;NDUFA1;COX6C;ATP5F1E;MRPL22;UQCRQ;NDUFAF4;ATP5PO;CYCS
Polysomal Ribosome (GO:0042788)	7.09591e-08	3.07151e-06	RPS26;RPL30;RPL41;RPL32;RPL31;RPL36AL;RPS29;RPL11;RPL38;RPL39;RPL6;RPS23
Nucleolus (GO:0005730)	2.73177e-07	1.03466e-05	TOP2A;PAK1IP1;GEMIN2;RPL34;HMGB2;SRP54;RPL7;SMC2;SUMO1;RBM34;RBM7;METTL18;UTP15;DDX18;RARS1;RPS7;ACTR6;DIS3;NGDN;DNTTIP2;WDR75;VRK1;RPS3A;GNL2;DDX50;THAP2;GNL3;GON7;DNAJC2;ARL4A;SUB1;MORF4L2;C1D;ANG;POLR1F;RPL26;KIF20B;EEF1E1;ERGIC2;MAK16;RPL11;MRPS31;NOL8;NMD3;SDAD1;RPF2;FXR1;ORC4;TAF1D;IFI16;EXOSC9;MBIP;DNAJB9;METTL5;BRIX1;LLPH;RPS27A;E2F5;RPL17;SF3B1;ZNF146;ZNF300;DCAF13;POLR2K;TRMT10A;ARL14EP…
U2-type Spliceosomal Complex (GO:0005684)	1.21063e-06	4.0758e-05	SF3B6;WBP4;PRPF40A;PLRG1;CWC15;CWC27;MAGOHB;CRNKL1;LSM3;PRPF39;PHF5A;SNW1;MFAP1;SNRPD1;CWC22;SNRPG;SNRPE;SNRPB2;SF3B1;BCAS2
Nuclear Lumen (GO:0031981)	1.58724e-06	4.68274e-05	TOP2A;PAK1IP1;GEMIN2;RPL34;HMGB2;SRP54;RPL7;SMC2;SUMO1;RBM34;RBM7;METTL18;UTP15;DDX18;RARS1;RPS7;ACTR6;DIS3;NGDN;DNTTIP2;WDR75;VRK1;RPS3A;GNL2;DDX50;THAP2;GNL3;GON7;DNAJC2;ARL4A;SUB1;MORF4L2;C1D;ANG;RPL26;KIF20B;EEF1E1;ERGIC2;MAK16;RPL11;MRPS31;NOL8;NMD3;SDAD1;RPF2;FXR1;ORC4;TAF1D;IFI16;EXOSC9;MBIP;DNAJB9;METTL5;BRIX1;LLPH;RPS27A;E2F5;RPL17;SF3B1;ZNF146;ZNF300;DCAF13;TRMT10A;ARL14EP;UTP6;NOP58;NI…
Mitochondrial Membrane (GO:0031966)	1.70001e-06	4.68274e-05	ATF2;IFI27L2;COX7B;MRPS14;NDUFA12;CISD1;MRPL39;MRPL36;COX7C;MRPL1;FUNDC1;TIMM17A;ACADM;CHCHD1;MRPS23;MRPS21;PLA2G4A;MRPL47;MRPL48;VRK2;SDHD;MRPS18C;COX6B1;IMMP1L;MRPL50;MRPL51;NDUFS5;NDUFS4;TMEM126B;UQCRB;COX16;MRPS36;TIMM9;MRPS33;NDUFB3;MRPS31;NDUFB1;COX5B;HIGD1A;MRPL13;UQCRH;HSPD1;LDHB;ATP5MK;ATP5MJ;RPS27A;ATAD1;PTCD3;NDUFA8;ATP5PF;NDUFA6;ATP5PD;NDUFA5;NDUFA4;ATP5PB;NDUFA1;COX6C;ATP5F1E;MRPL22;…
Small-Subunit Processome (GO:0032040)	3.82009e-06	9.64573e-05	UTP15;NOP58;UTP6;RPS7;KRR1;NGDN;C1ORF131;DNTTIP2;WDR75;RPS3A;RPS15A;RPS27;MPHOSPH10;RPS27A;DCAF13;RPS24;RPS23
Cytosolic Small Ribosomal Subunit (GO:0022627)	8.27354e-06	0.000192837	RPS26;RPS25;RPS27AP5;RPS15A;RPS27;RPS7;RPS29;RPS27L;RPS3A;RPS27A;RPS24;RPS23
U2-type Catalytic Step 2 Spliceosome (GO:0071007)	9.27124e-06	0.000200656	SNW1;SNRPD1;CWC22;SNRPG;SNRPB2;SNRPE;CWC15;PLRG1;CRNKL1;BCAS2
Small Ribosomal Subunit (GO:0015935)	1.08932e-05	0.000220042	RPS26;RPS25;RPS27AP5;RPS15A;RPS27;RPS7;RPS29;RPS27L;RPS3A;RPS27A;RPS24;RPS23
Intracellular Non-Membrane-Bounded Organelle (GO:0043232)	2.15985e-05	0.000409021	GEMIN2;RPL34;GTF2B;C1ORF131;SMC3;RPL9;RPL7;SMC2;RPL36AL;DDX18;RARS1;RPS7;ESCO1;NGDN;RECQL;DNTTIP2;WDR75;VRK1;THAP2;KLHL41;SUB1;MORF4L2;RPL26;KIF20B;PSMD10;NMD3;PDS5B;HMMR;RPF2;MRPL13;RAP1B;RAD51AP1;FXR1;ORC4;SDCBP;MBIP;BRIX1;LLPH;ZNF146;ZNF300;ARL14EP;CBX3;UPF3B;PUM3;RPS25;STAG1;CNOT7;RPS27;STAG2;UBLCP1;UBE2T;SASS6;RAD17;MPHOSPH10;PIN4;NOL11;RBIS;RSL24D1;RPS23;TOP2A;PAK1IP1;HMGB2;SRP54;SUMO1;RBM3…
Precatalytic Spliceosome (GO:0071011)	2.31466e-05	0.000412554	SF3B6;WBP4;CWC27;MAGOHB;LSM3;PHF5A;MFAP1;SNRPD1;CWC22;SNRPG;SNRPE;SNRPB2;SF3B1
Mitochondrial Respiratory Chain Complex IV (GO:0005751)	5.68672e-05	0.000943817	COX7B;NDUFA4;COX7A2;COX5B;COX6C;COX7C;COX6B1
U2-type Precatalytic Spliceosome (GO:0071005)	5.91832e-05	0.000943817	PHF5A;MFAP1;SNRPD1;CWC22;WBP4;SNRPG;SNRPE;SNRPB2;CWC27;MAGOHB;SF3B1;LSM3
Mitochondrial Proton-Transporting ATP Synthase Complex (GO:0005753)	8.77763e-05	0.00126649	ATP5PF;ATP5PD;ATP5PB;ATP5PO;ATP5MK;ATP5MJ;ATP5F1E
Proton-Transporting ATP Synthase Complex (GO:0045259)	8.77763e-05	0.00126649	ATP5PF;ATP5PD;ATP5PB;ATP5PO;ATP5MK;ATP5MJ;ATP5F1E
Respiratory Chain Complex IV (GO:0045277)	0.000131103	0.00180564	COX7B;NDUFA4;COX7A2;COX5B;COX6C;COX7C;COX6B1
Mitochondrial Respiratory Chain Complex I (GO:0005747)	0.000251407	0.00317402	NDUFA8;NDUFA6;NDUFA5;NDUFA12;NDUFA4;NDUFS5;NDUFB3;NDUFS4;NDUFA1;NDUFB1
Respiratory Chain Complex I (GO:0045271)	0.000251407	0.00317402	NDUFA8;NDUFA6;NDUFA5;NDUFA12;NDUFA4;NDUFS5;NDUFB3;NDUFS4;NDUFA1;NDUFB1
Condensed Chromosome (GO:0000793)	0.000458806	0.00556072	CENPE;SLF1;NIFK;XRCC4;CBX3;NSMCE2;HMGB2;LIG4;NCAPG;HMGB1;SMC6;SMC2
U1 snRNP (GO:0005685)	0.000748661	0.00872479	PRPF39;SNRPD1;SNRPG;PRPF40A;SNRPB2;SNRPE
U2 snRNP (GO:0005686)	0.000882506	0.00990368	PHF5A;SNRPD1;SF3B6;SNRPG;SNRPB2;SNRPE;SF3B1
Spliceosomal snRNP Complex (GO:0097525)	0.00371897	0.0402446	PRPF39;PHF5A;SNRPD1;SF3B6;SNRPG;PRPF40A;SNRPE;SNRPB2;SF3B1;LSM3
Molecular
Term	P-value	Adjusted P-value	Genes
RNA Binding (GO:0003723)	1.43198e-14	7.34607e-12	EIF4A2;RPL30;RPL32;RPL31;RPL34;BCCIP;IFIT5;C1ORF131;SRP14;RPL9;BZW1;RPL6;ALKBH8;RPL7;HERC5;HMGN5;SNRPD1;RPL36AL;MAGOH;CWC22;MTERF1;MTREX;RPL38;RPL37;RPL39;CHCHD1;DDX18;RPL21;RPS7;NGDN;RPL22;DNTTIP2;WDR75;DDX10;CRNKL1;FAM133B;SUB1;SARNP;SNRPG;ERH;MATR3;PPIG;RPL26;FKBP3;DDX1;NMD3;TXN;RPF2;MRPL13;GSPT2;RAD51AP1;FXR1;BRIX1;LLPH;ZC3H15;BTF3;RPL41;ZRANB2;RPP40;LSM1;LARP7;UPF3B;CWC15;MAGOHB;EIF2S2;LSM3;…
Oxidoreduction-Driven Active Transmembrane Transporter Activity (GO:0015453)	2.18715e-07	5.61005e-05	NDUFA8;COX7B;NDUFA6;UQCRB;NDUFA5;NDUFA12;NDUFA4;NDUFB3;NDUFA1;NDUFB1;COX5B;COX7C;UQCRH;COX6B1;NDUFS5;NDUFS4
Ubiquitin-Protein Transferase Inhibitor Activity (GO:0055105)	5.79596e-05	0.00991109	RPS7;GLMN;RPL11;RPL37;RPL17
NADH Dehydrogenase (Ubiquinone) Activity (GO:0008137)	0.000205	0.0262913	NDUFA8;NDUFA6;NDUFA5;NDUFA12;NDUFA4;NDUFS5;NDUFB3;NDUFS4;NDUFB1
NADH Dehydrogenase (Quinone) Activity (GO:0050136)	0.000262656	0.0269485	NDUFA8;NDUFA6;NDUFA5;NDUFA12;NDUFA4;NDUFS5;NDUFB3;NDUFS4;NDUFB1
Ubiquitin Ligase Inhibitor Activity (GO:1990948)	0.000555933	0.0475323	RPS7;RPL11;RPL37;RPL17
DJ BDNF Down
Biological
Nothing
Cellular
Term	P-value	Adjusted P-value	Genes
Collagen-Containing Extracellular Matrix (GO:0062023)	3.27386e-05	0.00497627	SERPINB1;TNXB;COL13A1;COL14A1;COL23A1;MST1;FN1;LTBP4;LOXL4;PLAT;LTBP2;SULF1;NPNT;HSPG2;ADAMTS10;THSD4;THBS3;COL3A1;VCAN;LOX;ABI3BP;COL5A3;FREM1
Molecular
Nothing
Dj BDNF Up
Biological
Nothing
Cellular
nothing
Molecular
nothing
Dj Calcrl Down
Biological
Term	P-value	Adjusted P-value	Genes
Extracellular Matrix Organization (GO:0030198)	4.27691e-06	0.00978499	COLGALT2;COL14A1;COL23A1;LOXL4;NDNF;NPNT;ADAMTS10;THSD4;LOXL2;ADAMTS16;MMP11;ADAMTS2;MMP14;COL3A1;ADAMTS13;LOX;ADAMTSL4;ADAMTS18;COL5A3;HMCN1;GAS6;ADAMTS7
Extracellular Structure Organization (GO:0043062)	1.12887e-05	0.00978499	COL14A1;COL23A1;NDNF;NPNT;ADAMTS10;THSD4;ADAMTS16;MMP11;ADAMTS2;MMP14;COL3A1;ADAMTS13;ADAMTSL4;ADAMTS18;COL5A3;ADAMTS7
External Encapsulating Structure Organization (GO:0045229)	1.27078e-05	0.00978499	COL14A1;COL23A1;NDNF;NPNT;ADAMTS10;THSD4;ADAMTS16;MMP11;ADAMTS2;MMP14;COL3A1;ADAMTS13;ADAMTSL4;ADAMTS18;COL5A3;ADAMTS7
Cellular
Term	P-value	Adjusted P-value	Genes
Collagen-Containing Extracellular Matrix (GO:0062023)	6.92276e-06	0.00136378	ITIH5;ACHE;TNXB;COL14A1;TGFB1I1;LAMA3;SEMA3B;HTRA1;LTBP4;LOXL4;LTBP2;ADAMTS10;THSD4;LOXL2;THBS3;EFEMP2;ADAMTSL4;ABI3BP;HMCN1;LAMB2;COL23A1;MST1;FN1;SULF1;NPNT;HSPG2;INHBE;COL3A1;LOX;COL5A3;COL6A2;CSPG4;ANG;AGRN;ZP3
Basement Membrane (GO:0005604)	9.93668e-05	0.00978763	EFEMP2;LAMB2;LAMA3;COL23A1;ANG;HMCN1;AGRN;HSPG2;LOXL2
Molecular
Term	P-value	Adjusted P-value	Genes
Dehydroascorbic Acid Transmembrane Transporter Activity (GO:0033300)	9.4542e-05	0.0414094	SLC2A14;SLC2A10;SLC2A1;SLC2A3
Dj Calcrl Up
Biological
Term	P-value	Adjusted P-value	Genes
Ribonucleoprotein Complex Biogenesis (GO:0022613)	1.26728e-08	1.6652e-05	UTP15;PNO1;UTP3;PAK1IP1;NIP7;MRPS12;WDR74;DNTTIP2;MRPL36;RRP9;NOL6;BYSL;EMG1;GRWD1;MRTO4;RRS1;MPHOSPH10;UTP20;ZNF622
Ribosome Biogenesis (GO:0042254)	2.36105e-07	0.000155121	UTP15;PNO1;UTP3;PAK1IP1;NIP7;MRPS12;WDR74;DNTTIP2;MRPL36;RRP9;NOL6;BYSL;EMG1;GRWD1;MRTO4;RRS1;MPHOSPH10;UTP20;ZNF622;LYAR
tRNA Processing (GO:0008033)	3.56118e-05	0.015598	PUS3;HEXIM1;POP7;TRMT10C;POP1;METTL1;ELAC1;KTI12;LCMT2
Cellular
Term	P-value	Adjusted P-value	Genes
Small-Subunit Processome (GO:0032040)	2.83718e-05	0.00442599	UTP15;EMG1;PNO1;UTP3;MRPS12;DNTTIP2;MPHOSPH10;UTP20;UTP14A;RRP9;NOL6
Preribosome, Large Subunit Precursor (GO:0030687)	0.000242566	0.0189202	NIP7;MRTO4;WDR74;RRS1;ZNF622
tRNA Methyltransferase Complex (GO:0043527)	0.000684878	0.0356137	TRMT10C;METTL1;TRMT61A
Molecular
Nothing
Dj PPIA Down
Biological
Nothing
Cellular
Nothing
Molecular
Nothing
Dj PPIA Up
Biological
Nothing
Cellular
Term	P-value	Adjusted P-value	Genes
U2-type Catalytic Step 2 Spliceosome (GO:0071007)	4.79296e-05	0.00910662	CWC22;SNRPG;SNRPB2;SNRPE;CWC15;CRNKL1;BCAS2
U2-type Spliceosomal Complex (GO:0005684)	0.000286573	0.0254163	MFAP1;SF3B6;CWC22;WBP4;SNRPG;SNRPE;SNRPB2;CWC15;CRNKL1;BCAS2;LSM3
Precatalytic Spliceosome (GO:0071011)	0.00040131	0.0254163	MFAP1;SF3B6;CWC22;WBP4;SNRPG;SNRPE;SNRPB2;LSM3
Chromosome (GO:0005694)	0.000625113	0.0296929	ESCO1;NIFK;RECQL;DNTTIP2;LIG4;SMC6;SMC3;RPF2;GNL3;CENPE;MPHOSPH10;BRIX1;PIN4;LLPH;RBM34
Molecular
Term	P-value	Adjusted P-value	Genes
RNA Polymerase II Transcription Regulatory Region Sequence-Specific DNA Binding (GO:0000977)	2.95333e-05	0.00797399	ZNF254;ZNF43;ZNF85;ZNF845;ZNF569;ZNF567;ZNF565;ZNF564;ZNF883;ZNF442;ZNF563;ZNF17;ZNF441;EOMES;ZNF165;ZNF484;ZNF561;ZNF681;ZFP1;ZNF480;ZNF57;ZNF14;ZNF92;ZNF879;ZNF239;ZSCAN26;ZNF799;ZNF433;ZNF510;ZNF432;ZNF112;ZNF232;ZNF551;ZNF473;ZNF350;ZNF518B;ZNF23;CDKN2AIP;ZNF829;ZNF627;ZNF625;ZNF823;ZNF701;ZNF700;OTX2;ZNF226;ZNF302;ZSCAN16;ZNF268;ZNF267;ZNF146;ZNF586;ZNF300;ZNF420;ZNF189;ZNF583;ZNF140;ZNF184;…
HF ACTG1 Down
Biological
Term	P-value	Adjusted P-value	Genes
Mitral Valve Morphogenesis (GO:0003183)	4.94257e-05	0.0157174	NOTCH1;DCHS1
Cellular
Term	P-value	Adjusted P-value	Genes
Cell-Cell Junction (GO:0005911)	0.000410805	0.0152832	NOTCH1;CCDC85B;DCHS1;MAPK15
Adherens Junction (GO:0005912)	0.000745522	0.0152832	NOTCH1;CCDC85B;DCHS1
Molecular
Term	P-value	Adjusted P-value	Genes
Monoatomic Cation Transmembrane Transporter Activity (GO:0008324)	0.000895824	0.0223956	GRIN3B;PKD1
Monoatomic Ion Channel Activity (GO:0005216)	0.000895824	0.0223956	GRIN3B;PKD1
Calcium Ion Transmembrane Transporter Activity (GO:0015085)	0.0029954	0.0499234	GRIN3B;PKD1
HF ACTG1 Up
Biological
Nothing
Cellular
Nothing
Molecular
Nothing
HF BDNF Down
Biological
Term	P-value	Adjusted P-value	Genes
Short-Chain Fatty Acid Catabolic Process (GO:0019626)	0.00174892	0.0265003	PCK1
Hepatocyte Differentiation (GO:0070365)	0.00174892	0.0265003	PCK1
Positive Regulation Of Memory T Cell Differentiation (GO:0043382)	0.00279702	0.0265003	PCK1
Tricarboxylic Acid Metabolic Process (GO:0072350)	0.00279702	0.0265003	PCK1
Regulation Of Memory T Cell Differentiation (GO:0043380)	0.00314617	0.0265003	PCK1
Regulation Of Biosynthetic Process (GO:0009889)	0.00349522	0.0265003	PCK1
Oxygen Transport (GO:0015671)	0.00349522	0.0265003	HBB
Carbon Dioxide Transport (GO:0015670)	0.00384417	0.0265003	HBB
Gas Transport (GO:0015669)	0.00523892	0.0265003	HBB
Cellular Response To Glucocorticoid Stimulus (GO:0071385)	0.00593566	0.0265003	PCK1
Triglyceride Biosynthetic Process (GO:0019432)	0.00593566	0.0265003	PCK1
Renal Absorption (GO:0070293)	0.00628388	0.0265003	HBB
Hydrogen Peroxide Catabolic Process (GO:0042744)	0.00698	0.0265003	HBB
Positive Regulation Of Lipid Metabolic Process (GO:0045834)	0.00837098	0.0265003	PCK1
Cellular Response To Hexose Stimulus (GO:0071331)	0.00871846	0.0265003	PCK1
Positive Regulation Of Nitric Oxide Biosynthetic Process (GO:0045429)	0.00941312	0.0265003	HBB
Regulation Of Lipid Biosynthetic Process (GO:0046890)	0.00976029	0.0265003	PCK1
Positive Regulation Of Nitric Oxide Metabolic Process (GO:1904407)	0.00976029	0.0265003	HBB
Gluconeogenesis (GO:0006094)	0.0111479	0.0265003	PCK1
Carboxylic Acid Metabolic Process (GO:0019752)	0.0114946	0.0265003	PCK1
Cellular Response To Glucose Stimulus (GO:0071333)	0.0118411	0.0265003	PCK1
Hexose Biosynthetic Process (GO:0019319)	0.0121876	0.0265003	PCK1
One-Carbon Compound Transport (GO:0019755)	0.0121876	0.0265003	HBB
Platelet Aggregation (GO:0070527)	0.0121876	0.0265003	HBB
Liver Development (GO:0001889)	0.0121876	0.0265003	PCK1
Positive Regulation Of Immune Effector Process (GO:0002699)	0.0128802	0.0265003	PCK1
Regulation Of Nitric Oxide Biosynthetic Process (GO:0045428)	0.0135723	0.0265003	HBB
Positive Regulation Of Lipid Biosynthetic Process (GO:0046889)	0.0135723	0.0265003	PCK1
Intracellular Glucose Homeostasis (GO:0001678)	0.0149554	0.0265003	PCK1
Cellular Response To Ketone (GO:1901655)	0.0153009	0.0265003	PCK1
Positive Regulation Of Biosynthetic Process (GO:0009891)	0.0153009	0.0265003	PCK1
Hexose Metabolic Process (GO:0019318)	0.0156463	0.0265003	PCK1
Homotypic Cell-Cell Adhesion (GO:0034109)	0.0159916	0.0265003	HBB
Response To Glucose (GO:0009749)	0.0159916	0.0265003	PCK1
Response To Hydrogen Peroxide (GO:0042542)	0.0159916	0.0265003	HBB
Dicarboxylic Acid Metabolic Process (GO:0043648)	0.0173717	0.0265148	PCK1
Pyruvate Metabolic Process (GO:0006090)	0.0173717	0.0265148	PCK1
Positive Regulation Of Cell Death (GO:0010942)	0.0173717	0.0265148	HBB
Regulation Of Lipid Metabolic Process (GO:0019216)	0.0187502	0.0276872	PCK1
Response To Peptide Hormone (GO:0043434)	0.0190946	0.0276872	PCK1
Glucose Metabolic Process (GO:0006006)	0.020471	0.0282695	PCK1
Regulation Of Cell Death (GO:0010941)	0.020471	0.0282695	HBB
Cell Junction Organization (GO:0034330)	0.0215023	0.0290031	PPFIA4
Positive Regulation Of T Cell Differentiation (GO:0045582)	0.0221892	0.0292495	PCK1
Response To Reactive Oxygen Species (GO:0000302)	0.0228758	0.0294844	HBB
Response To Insulin (GO:0032868)	0.0273284	0.0341461	PCK1
Positive Regulation Of Immune Response (GO:0050778)	0.0276702	0.0341461	PCK1
Glucose Homeostasis (GO:0042593)	0.0300598	0.0363222	PCK1
Cellular Response To Peptide Hormone Stimulus (GO:0071375)	0.0307416	0.036388	PCK1
Cellular Response To Insulin Stimulus (GO:0032869)	0.0341445	0.0396076	PCK1
Cellular
Nothing
Molecular
Nothing
HF BDNF Up
Biological
Term	P-value	Adjusted P-value	Genes
Sulfur Amino Acid Transport (GO:0000101)	2.20309e-06	9.91393e-05	SLC3A2;SLC7A11
L-amino Acid Transport (GO:0015807)	3.39887e-05	0.000764746	SLC3A2;SLC7A11
Neutral Amino Acid Transport (GO:0015804)	6.21325e-05	0.000915562	SLC3A2;SLC7A11
L-alpha-amino Acid Transmembrane Transport (GO:1902475)	8.13833e-05	0.000915562	SLC3A2;SLC7A11
Amino Acid Transport (GO:0006865)	0.000107882	0.000970934	SLC3A2;SLC7A11
Thyroid Hormone Transport (GO:0070327)	0.00244775	0.0128707	SLC3A2
Aromatic Amino Acid Transport (GO:0015801)	0.00244775	0.0128707	SLC3A2
Proline Transport (GO:0015824)	0.00279702	0.0128707	SLC3A2
Leucine Transport (GO:0015820)	0.00314617	0.0128707	SLC3A2
Myeloid Dendritic Cell Differentiation (GO:0043011)	0.00314617	0.0128707	DHRS2
Hormone Transport (GO:0009914)	0.00314617	0.0128707	SLC3A2
Branched-Chain Amino Acid Transport (GO:0015803)	0.00349522	0.0131071	SLC3A2
Myeloid Dendritic Cell Activation (GO:0001773)	0.00454175	0.0146712	DHRS2
L-glutamate Transmembrane Transport (GO:0015813)	0.00489039	0.0146712	SLC7A11
Electron Transport Chain (GO:0022900)	0.00489039	0.0146712	DHRS2
L-glutamate Import (GO:0051938)	0.00523892	0.0147345	SLC7A11
Negative Regulation Of Programmed Cell Death (GO:0043069)	0.00713445	0.0181793	SLC7A11;DHRS2
Innate Immune Response In Mucosa (GO:0002227)	0.0073279	0.0181793	H2BC12
Dendritic Cell Differentiation (GO:0097028)	0.0076757	0.0181793	DHRS2
Response To dsRNA (GO:0043331)	0.00871846	0.0196165	SLC3A2
Amino Acid Import Across Plasma Membrane (GO:0089718)	0.00941312	0.0197753	SLC3A2
Mucosal Immune Response (GO:0002385)	0.00976029	0.0197753	H2BC12
Modified Amino Acid Transport (GO:0072337)	0.0101074	0.0197753	SLC7A11
Response To Exogenous dsRNA (GO:0043330)	0.0121876	0.0228517	SLC3A2
Carboxylic Acid Transmembrane Transport (GO:1905039)	0.0135723	0.0244302	SLC7A11
Amino Acid Transmembrane Transport (GO:0003333)	0.0146098	0.0252861	SLC7A11
Antibacterial Humoral Response (GO:0019731)	0.0170269	0.0283781	H2BC12
Carboxylic Acid Transport (GO:0046942)	0.0184058	0.0295807	SLC3A2
Antimicrobial Humoral Immune Response Mediated By Antimicrobial Peptide (GO:0061844)	0.0225326	0.0349643	H2BC12
Myeloid Leukocyte Differentiation (GO:0002573)	0.0245904	0.0368856	DHRS2
Defense Response To Gram-negative Bacterium (GO:0050829)	0.0259602	0.0376842	H2BC12
Defense Response To Gram-positive Bacterium (GO:0050830)	0.0293775	0.0413122	H2BC12
Cellular Response To Chemical Stress (GO:0062197)	0.0307416	0.0419203	DHRS2
Antimicrobial Humoral Response (GO:0019730)	0.0344842	0.0456409	H2BC12
Calcium Ion Transport (GO:0006816)	0.038553	0.0495682	SLC3A2
Cellular
Nothing
Molecular
Term	P-value	Adjusted P-value	Genes
Amino Acid Transmembrane Transporter Activity (GO:0015171)	0.000160252	0.00182693	SLC3A2;SLC7A11
L-amino Acid Transmembrane Transporter Activity (GO:0015179)	0.000202992	0.00182693	SLC3A2;SLC7A11
L-leucine Transmembrane Transporter Activity (GO:0015190)	0.00174892	0.00629234	SLC3A2
Calcium:Monoatomic Cation Antiporter Activity (GO:0015368)	0.00244775	0.00629234	SLC3A2
Carbonyl Reductase (NADPH) Activity (GO:0004090)	0.00279702	0.00629234	DHRS2
L-alanine Transmembrane Transporter Activity (GO:0015180)	0.00279702	0.00629234	SLC3A2
Aromatic Amino Acid Transmembrane Transporter Activity (GO:0015173)	0.00314617	0.00629234	SLC3A2
Calcium:Sodium Antiporter Activity (GO:0005432)	0.00314617	0.00629234	SLC3A2
Branched-Chain Amino Acid Transmembrane Transporter Activity (GO:0015658)	0.00314617	0.00629234	SLC3A2
L-glutamate Transmembrane Transporter Activity (GO:0005313)	0.00419302	0.00754743	SLC7A11
Alanine Transmembrane Transporter Activity (GO:0022858)	0.00489039	0.00800245	SLC3A2
Sodium Ion Transmembrane Transporter Activity (GO:0015081)	0.0118411	0.0177617	SLC3A2
Neutral L-amino Acid Transmembrane Transporter Activity (GO:0015175)	0.014264	0.0197502	SLC3A2
Antiporter Activity (GO:0015297)	0.0184058	0.0236646	SLC7A11
Double-Stranded RNA Binding (GO:0003725)	0.0225326	0.0270391	SLC3A2
Oxidoreductase Activity, Acting On The CH-OH Group Of Donors, NAD Or NADP As Acceptor (GO:0016616)	0.0327846	0.0368826	DHRS2
HF Calcrl Down
Biological
Nothing
Cellular
Nothing
Molecular
Term	P-value	Adjusted P-value	Genes
Glycogen Binding (GO:2001069)	0.00050119	0.0405964	PPP1R3G;PPP1R3C
Hf Calcrl Up
Biological
Term	P-value	Adjusted P-value	Genes
Sulfur Amino Acid Transport (GO:0000101)	8.16088e-10	7.74467e-07	SLC7A5;SLC43A2;SLC1A4;SLC3A2;SLC7A11
Neutral Amino Acid Transport (GO:0015804)	1.43581e-08	6.81292e-06	SLC7A5;SLC43A2;SLC6A9;SLC1A4;SLC3A2;SLC1A5;SLC7A11
L-amino Acid Transport (GO:0015807)	2.24655e-06	0.00051976	SLC7A5;SLC6A9;SLC1A4;SLC3A2;SLC7A11
Amino Acid Transport (GO:0006865)	2.27789e-06	0.00051976	SLC7A5;SLC43A2;SLC1A4;SLC3A2;SLC1A5;SLC7A11
Amino Acid Import Across Plasma Membrane (GO:0089718)	2.73846e-06	0.00051976	SLC7A5;SLC6A9;SLC1A4;SLC3A2;SLC1A5
L-alpha-amino Acid Transmembrane Transport (GO:1902475)	2.04361e-05	0.0032323	SLC7A5;SLC6A9;SLC1A4;SLC3A2;SLC7A11
Leucine Transport (GO:0015820)	4.71202e-05	0.00638815	SLC7A5;SLC43A2;SLC3A2
Branched-Chain Amino Acid Transport (GO:0015803)	6.68991e-05	0.00793591	SLC7A5;SLC43A2;SLC3A2
Carboxylic Acid Transport (GO:0046942)	8.16154e-05	0.00860589	SLC7A5;SLC43A2;SLC1A4;SLC3A2;SLC1A5
Intrinsic Apoptotic Signaling Pathway In Response To Endoplasmic Reticulum Stress (GO:0070059)	0.000111001	0.010534	PPP1R15A;CEBPB;DDIT3;CHAC1
L-aspartate Import Across Plasma Membrane (GO:0140009)	0.000689844	0.0438282	SLC1A4;SLC1A5
L-aspartate Transmembrane Transport (GO:0070778)	0.000689844	0.0438282	SLC1A4;SLC1A5
Regulation Of Hormone Biosynthetic Process (GO:0046885)	0.000689844	0.0438282	EGR1;STC2
Hepatocyte Differentiation (GO:0070365)	0.000689844	0.0438282	E2F8;PCK2
Innate Immune Response In Mucosa (GO:0002227)	0.000692753	0.0438282	H2BC12;H2BC21;H2BC11
Cellular
Nothing
Molecular
Term	P-value	Adjusted P-value	Genes
L-amino Acid Transmembrane Transporter Activity (GO:0015179)	9.69774e-07	0.000104717	SLC7A5;SLC43A2;SLC6A9;SLC1A4;SLC3A2;SLC7A11;SLC1A5
Neutral L-amino Acid Transmembrane Transporter Activity (GO:0015175)	1.13207e-06	0.000104717	SLC7A5;SLC43A2;SLC6A9;SLC1A4;SLC3A2;SLC1A5
L-leucine Transmembrane Transporter Activity (GO:0015190)	5.75026e-06	0.00034072	SLC7A5;SLC43A2;SLC3A2
Amino Acid Transmembrane Transporter Activity (GO:0015171)	7.36691e-06	0.00034072	SLC7A5;SLC43A2;SLC1A4;SLC3A2;SLC7A11;SLC1A5
Aromatic Amino Acid Transmembrane Transporter Activity (GO:0015173)	4.71202e-05	0.00145287	SLC7A5;SLC43A2;SLC3A2
Branched-Chain Amino Acid Transmembrane Transporter Activity (GO:0015658)	4.71202e-05	0.00145287	SLC7A5;SLC43A2;SLC3A2
Carboxylic Acid Transmembrane Transporter Activity (GO:0046943)	0.00152594	0.0390508	SLC7A5;SLC43A2;SLC1A4;SLC1A5
L-alanine Transmembrane Transporter Activity (GO:0015180)	0.00189977	0.0390508	SLC1A4;SLC3A2
L-aspartate Transmembrane Transporter Activity (GO:0015183)	0.00189977	0.0390508	SLC1A4;SLC1A5
HF PPIA Down
Biological
Term	P-value	Adjusted P-value	Genes
Negative Regulation Of Protein Polyubiquitination (GO:1902915)	0.000749831	0.0180437	PPIA
Negative Regulation Of Stress-Activated Protein Kinase Signaling Cascade (GO:0070303)	0.000899754	0.0180437	PPIA
Negative Regulation Of Oxidative Stress-Induced Intrinsic Apoptotic Signaling Pathway (GO:1902176)	0.00254792	0.0180437	PPIA
Regulation Of Oxidative Stress-Induced Intrinsic Apoptotic Signaling Pathway (GO:1902175)	0.00269766	0.0180437	PPIA
Negative Regulation Of Viral Life Cycle (GO:1903901)	0.0029971	0.0180437	PPIA
Protein Peptidyl-Prolyl Isomerization (GO:0000413)	0.00329648	0.0180437	PPIA
Negative Regulation Of Oxidative Stress-Induced Cell Death (GO:1903202)	0.00344615	0.0180437	PPIA
Regulation Of Viral Life Cycle (GO:1903900)	0.00359581	0.0180437	PPIA
Activation Of Protein Kinase B Activity (GO:0032148)	0.00374545	0.0180437	PPIA
Peptidyl-Proline Modification (GO:0018208)	0.00404468	0.0180437	PPIA
Positive Regulation Of Dephosphorylation (GO:0035306)	0.00434385	0.0180437	PPIA
Positive Regulation Of Viral Genome Replication (GO:0045070)	0.00434385	0.0180437	PPIA
Lipid Droplet Organization (GO:0034389)	0.00434385	0.0180437	PPIA
Positive Regulation Of Protein Dephosphorylation (GO:0035307)	0.00494202	0.0184129	PPIA
Platelet Aggregation (GO:0070527)	0.00524101	0.0184129	PPIA
Negative Regulation Of Stress-Activated MAPK Cascade (GO:0032873)	0.00553994	0.0184129	PPIA
Regulation Of Protein Dephosphorylation (GO:0035304)	0.00598823	0.0184129	PPIA
Positive Regulation Of Viral Process (GO:0048524)	0.00613763	0.0184129	PPIA
Regulation Of Apoptotic Signaling Pathway (GO:2001233)	0.00673508	0.0185879	PPIA
Homotypic Cell-Cell Adhesion (GO:0034109)	0.0068844	0.0185879	PPIA
Regulation Of Stress-Activated MAPK Cascade (GO:0032872)	0.0076308	0.0190717	PPIA
Negative Regulation Of Intrinsic Apoptotic Signaling Pathway (GO:2001243)	0.00912248	0.0190717	PPIA
Negative Regulation Of Viral Process (GO:0048525)	0.00912248	0.0190717	PPIA
Negative Regulation Of Kinase Activity (GO:0033673)	0.00927156	0.0190717	PPIA
Regulation Of Viral Genome Replication (GO:0045069)	0.0100168	0.0190717	PPIA
Neutrophil Chemotaxis (GO:0030593)	0.0104637	0.0190717	PPIA
Positive Regulation Of Protein Transport (GO:0051222)	0.0104637	0.0190717	PPIA
Granulocyte Chemotaxis (GO:0071621)	0.0109105	0.0190717	PPIA
Positive Regulation Of Secretion By Cell (GO:1903532)	0.0109105	0.0190717	PPIA
Negative Regulation Of Phosphorylation (GO:0042326)	0.0112083	0.0190717	PPIA
Positive Regulation Of Protein Secretion (GO:0050714)	0.0113572	0.0190717	PPIA
Neutrophil Migration (GO:1990266)	0.0115061	0.0190717	PPIA
Negative Regulation Of Protein Modification Process (GO:0031400)	0.0116549	0.0190717	PPIA
Activation Of Protein Kinase Activity (GO:0032147)	0.0121013	0.0192198	PPIA
Negative Regulation Of Protein Kinase Activity (GO:0006469)	0.0131425	0.0199368	PPIA
Cellular Response To Chemical Stress (GO:0062197)	0.0132912	0.0199368	PPIA
Regulation Of Protein Secretion (GO:0050708)	0.0152227	0.022217	PPIA
Negative Regulation Of MAPK Cascade (GO:0043409)	0.0156681	0.0222652	PPIA
Cellular Response To Oxidative Stress (GO:0034599)	0.0174483	0.0239554	PPIA
Regulation Of Protein Kinase Activity (GO:0045859)	0.0177447	0.0239554	PPIA
Negative Regulation Of Protein Phosphorylation (GO:0001933)	0.0221848	0.0290933	PPIA
Positive Regulation Of NF-kappaB Transcription Factor Activity (GO:0051092)	0.0226281	0.0290933	PPIA
Regulation Of Signal Transduction (GO:0009966)	0.0286728	0.0360077	PPIA
Regulation Of MAPK Cascade (GO:0043408)	0.0302903	0.0371744	PPIA
Positive Regulation Of Protein Modification Process (GO:0031401)	0.0333732	0.0393543	PPIA
Apoptotic Process (GO:0006915)	0.0338131	0.0393543	PPIA
Positive Regulation Of Phosphorylation (GO:0042327)	0.0342528	0.0393543	PPIA
Positive Regulation Of DNA-binding Transcription Factor Activity (GO:0051091)	0.0364496	0.0410058	PPIA
Regulation Of Protein Phosphorylation (GO:0001932)	0.0392274	0.0432302	PPIA
Positive Regulation Of MAPK Cascade (GO:0043410)	0.045785	0.0494478	PPIA
Cellular
Nothing
Molecular
Term	P-value	Adjusted P-value	Genes
Cyclosporin A Binding (GO:0016018)	0.00344615	0.00689231	PPIA
HF PPIA Up
Biological
Term	P-value	Adjusted P-value	Genes
Regulation Of Cell Death (GO:0010941)	0.000236827	0.0293666	HBB;CCN2
Nitrogen Compound Transport (GO:0071705)	0.00178983	0.0419202	ARRDC3;HBB
Cellular Heat Acclimation (GO:0070370)	0.00199856	0.0419202	HSPA6
Heat Acclimation (GO:0010286)	0.00199856	0.0419202	HSPA6
Positive Regulation Of Activation Of Janus Kinase Activity (GO:0010536)	0.00239786	0.0419202	GH1
Positive Regulation Of Insulin-Like Growth Factor Receptor Signaling Pathway (GO:0043568)	0.00279702	0.0419202	GH1
Regulation Of Activation Of Janus Kinase Activity (GO:0010533)	0.00279702	0.0419202	GH1
Oxygen Transport (GO:0015671)	0.00399365	0.0419202	HBB
Carbon Dioxide Transport (GO:0015670)	0.00439224	0.0419202	HBB
Cellular Response To Growth Hormone Stimulus (GO:0071378)	0.00439224	0.0419202	GH1
Regulation Of Multicellular Organism Growth (GO:0040014)	0.00598524	0.0419202	GH1
Gas Transport (GO:0015669)	0.00598524	0.0419202	HBB
Positive Regulation Of Transmembrane Transport (GO:0034764)	0.00598524	0.0419202	GH1
Positive Regulation Of MAPK Cascade (GO:0043410)	0.00630414	0.0419202	GH1;CCN2
Muscle Tissue Morphogenesis (GO:0060415)	0.00678091	0.0419202	ANKRD1
Regulation Of Glucose Transmembrane Transport (GO:0010827)	0.00678091	0.0419202	GH1
Growth Hormone Receptor Signaling Pathway (GO:0060396)	0.00678091	0.0419202	GH1
Renal Absorption (GO:0070293)	0.00717853	0.0419202	HBB
Regulation Of Insulin-Like Growth Factor Receptor Signaling Pathway (GO:0043567)	0.00757601	0.0419202	GH1
Hydrogen Peroxide Catabolic Process (GO:0042744)	0.00797336	0.0419202	HBB
Positive Regulation Of Receptor Internalization (GO:0002092)	0.00876763	0.0419202	GH1
Regulation Of Hippo Signaling (GO:0035330)	0.00995799	0.0419202	ARRDC3
Chaperone Cofactor-Dependent Protein Refolding (GO:0051085)	0.0107509	0.0419202	HSPA6
Positive Regulation Of Nitric Oxide Biosynthetic Process (GO:0045429)	0.0107509	0.0419202	HBB
Regulation Of DNA Damage Response, Signal Transduction By P53 Class Mediator (GO:0043516)	0.0111471	0.0419202	ANKRD1
Positive Regulation Of Nitric Oxide Metabolic Process (GO:1904407)	0.0111471	0.0419202	HBB
Sarcomere Organization (GO:0045214)	0.0115432	0.0419202	ANKRD1
Positive Regulation Of Glucose Transmembrane Transport (GO:0010828)	0.012335	0.0419202	GH1
Cardiac Muscle Tissue Morphogenesis (GO:0055008)	0.012335	0.0419202	ANKRD1
Response To Estradiol (GO:0032355)	0.012335	0.0419202	GH1
Negative Regulation Of DNA Biosynthetic Process (GO:2000279)	0.012335	0.0419202	ANKRD1
Receptor Signaling Pathway Via STAT (GO:0097696)	0.012335	0.0419202	GH1
'De Novo' Post-Translational Protein Folding (GO:0051084)	0.0127306	0.0419202	HSPA6
Regulation Of Ubiquitin-Protein Transferase Activity (GO:0051438)	0.0127306	0.0419202	ARRDC3
Regulation Of DNA Biosynthetic Process (GO:2000278)	0.0135216	0.0419202	ANKRD1
One-Carbon Compound Transport (GO:0019755)	0.0139168	0.0419202	HBB
Response To Nutrient Levels (GO:0031667)	0.0139168	0.0419202	GH1
Platelet Aggregation (GO:0070527)	0.0139168	0.0419202	HBB
Regulation Of Receptor Internalization (GO:0002090)	0.014312	0.0419202	GH1
Receptor Signaling Pathway Via JAK-STAT (GO:0007259)	0.014312	0.0419202	GH1
Positive Regulation Of Receptor Signaling Pathway Via JAK-STAT (GO:0046427)	0.014707	0.0419202	GH1
Positive Regulation Of Receptor Signaling Pathway Via STAT (GO:1904894)	0.014707	0.0419202	GH1
Response To Transforming Growth Factor Beta (GO:0071559)	0.0151018	0.0419202	ANKRD1
Regulation Of Nitric Oxide Biosynthetic Process (GO:0045428)	0.0154965	0.0419202	HBB
Cellular Response To Heat (GO:0034605)	0.0158911	0.0419202	HSPA6
Positive Regulation Of Receptor-Mediated Endocytosis (GO:0048260)	0.017074	0.0419202	GH1
Positive Regulation Of Stress Fiber Assembly (GO:0051496)	0.017074	0.0419202	CCN2
Positive Regulation Of Intracellular Signal Transduction (GO:1902533)	0.0173391	0.0419202	GH1;ARRDC3
Response To Unfolded Protein (GO:0006986)	0.017468	0.0419202	HSPA6
Bone Development (GO:0060348)	0.017468	0.0419202	GH1
Myofibril Assembly (GO:0030239)	0.0182556	0.0419202	ANKRD1
Homotypic Cell-Cell Adhesion (GO:0034109)	0.0182556	0.0419202	HBB
Response To Hydrogen Peroxide (GO:0042542)	0.0182556	0.0419202	HBB
Negative Regulation Of Cold-Induced Thermogenesis (GO:0120163)	0.0182556	0.0419202	ARRDC3
Negative Regulation Of DNA Metabolic Process (GO:0051053)	0.019436	0.0427046	ANKRD1
Positive Regulation Of Cell Death (GO:0010942)	0.0198292	0.0427046	HBB
Positive Regulation Of Developmental Growth (GO:0048639)	0.0198292	0.0427046	GH1
Positive Regulation Of Actin Filament Bundle Assembly (GO:0032233)	0.0202222	0.0427046	CCN2
Cardiac Muscle Tissue Development (GO:0048738)	0.0206151	0.0427046	ANKRD1
Regulation Of Receptor Signaling Pathway Via JAK-STAT (GO:0046425)	0.0210079	0.0427046	GH1
Negative Regulation Of Metabolic Process (GO:0009892)	0.0210079	0.0427046	ARRDC3
Positive Regulation Of Tyrosine Phosphorylation Of STAT Protein (GO:0042531)	0.021793	0.0430949	GH1
Positive Regulation Of Cellular Process (GO:0048522)	0.021895	0.0430949	HBB;CCN2
Response To Organic Cyclic Compound (GO:0014070)	0.0229697	0.0445038	GH1
Heart Morphogenesis (GO:0003007)	0.0233616	0.0445668	ANKRD1
Negative Regulation Of Cell Death (GO:0060548)	0.0253193	0.0475696	CCN2
Regulation Of Tyrosine Phosphorylation Of STAT Protein (GO:0042509)	0.0257104	0.0475835	GH1
Response To Reactive Oxygen Species (GO:0000302)	0.0261014	0.0475967	HBB
Positive Regulation Of Phosphatidylinositol 3-Kinase Signaling (GO:0014068)	0.0272736	0.0490048	GH1
Positive Regulation Of Protein Transport (GO:0051222)	0.027664	0.0490048	ANKRD1
Cellular
Term	P-value	Adjusted P-value	Genes
Ficolin-1-Rich Granule Lumen (GO:1904813)	0.00102531	0.013329	HSPA6;HBB
Ficolin-1-Rich Granule (GO:0101002)	0.00227275	0.0147729	HSPA6;HBB
Intracellular Organelle Lumen (GO:0070013)	0.00372187	0.0161281	GH1;HSPA6;HBB
Endocytic Vesicle Lumen (GO:0071682)	0.00837056	0.0215756	HBB
Collagen-Containing Extracellular Matrix (GO:0062023)	0.00901702	0.0215756	GH1;CCN2
Endosome Lumen (GO:0031904)	0.00995799	0.0215756	GH1
Tertiary Granule Lumen (GO:1904724)	0.0210079	0.0390147	HBB
Molecular
Term	P-value	Adjusted P-value	Genes
Growth Hormone Receptor Binding (GO:0005131)	0.00319603	0.0269195	GH1
Titin Binding (GO:0031432)	0.0047907	0.0269195	ANKRD1
Adrenergic Receptor Binding (GO:0031690)	0.00598524	0.0269195	ARRDC3
Hormone Receptor Binding (GO:0051427)	0.00717853	0.0269195	GH1
