# Supplementary material for: Adeno-associated viral vector resource for the RNA-targeting Cas13d: A comparison of high-fidelity variants, DjCas13d and hfCas13d
Source: Mol Ther Methods Clin Dev. 2025 Aug 20;33(4):101565. doi: 10.1016/j.omtm.2025.101565 (PMC12466237; doi:10.1016/j.omtm.2025.101565)
Supplement: Table S2. Lists of genes that occur in at least 3 out of 4 RNA-seq comparisons made for each comparison in Figure S8 — On the left most column is a description of what is contained in the adjacent rows: Relevant figure refers to the portion of Figure S8 the data refers to. Groups refers to which RNA-seq groups the genes are co-dysregulated in. No. of genes refers to the number of genes that were part of the comparison and match the associated portion of the Venn diagrams displayed in Figure S8. Genes refers to the specific genes that were found in the group. Each specific experimental comparison is highlighted in alternating dark or light gray highlight, to help differentiate the separate experimental comparisons. [file mmc3.xlsx]

## Sheet: Sheet1
Relevant Figure	Figure S8a	Figure S8a	Figure S8a		Figure S8b	Figure S8b	Figure S8b		Figure S8c		Figure S8d	Figure S8d	Figure S8d	Figure S8d		Figure S8g	Figure S8g	Figure S8g	Figure S8g	Figure S8g		Figure S8h	Figure S8h	Figure S8h	Figure S8h	Figure S8h
Groups	Dj BDNF Down	Dj BDNF Down	Dj BDNF Down		Dj BDNF Up	Dj BDNF Up	Dj BDNF Up		Dj ACTG1 Down		DJ PPIA Up	DJ PPIA Up	Dj ACTG1 Up	DJ PPIA Up		Dj ACTG1 Down	Dj ACTG1 Down	Dj BDNF Down	Dj ACTG1 Down	Dj ACTG1 Down		DJ PPIA Up	Dj ACTG1 Up	DJ PPIA Up	DJ PPIA Up	DJ PPIA Up
Groups	DJ Calcrl Down	Dj Calcrl Down	Dj Calcrl Down		Dj Calcrl Up	Dj Calcrl Up	hf BDNF Up		Dj PPIA Down		Dj ACTG1 Up	Dj ACTG1 Up	hf ACTG1 Up	hf ACTG1 Up		Dj BDNF Down	Dj BDNF Down	Dj Calcrl Down	Dj BDNF Down	Dj Calcrl Down		Dj ACTG1 Up	Dj BNDF Up	Dj BNDF Up	Dj ACTG1 Up	Dj ACTG1 Up
Groups	hf BDNF Down	hf BDNF Down	hf Calcrl Down		hf BDNF Up	hf Calcrl Up	hf Calcrl Up		hf ACTG1 Down		hf ACTG1 Up	hf ACTG1 Up	hf PPIA Up	hf PPIA Up		Dj Calcrl Down	Dj Calcrl Down	Dj PPIA Down	Dj PPIA Down	Dj PPIA Down		Dj BNDF Up	Dj Calcrl Up	Dj Calcrl Up	Dj BNDF Up	Dj Calcrl Up
Groups	hf Calcrl Down				hf Calcrl Up						hf PPIA Up					Dj PPIA Down						Dj Calcrl Up
# 0f Genes	2	1	37		2	29	1		3		1	36	1	1		23	40	12	5	13		14	6	59	7	21
Genes	eGFP	PCK1	LYG1		H2BC12	ZNF416	SLC3A2		PKD1		ARRDC3	ENSG00000272054	ANKRD1	eGFP		ABCA3	SLC12A4	ALOX5	FBN3	ADGRB2		ENSG00000288937	MT-RNR1	NAP1L2	ENSG00000274760	PDCL3
Genes	PPFIA4		AK7		SNHG15	DOLK			PRR36			KBTBD8				UNC5A	LTBP4	SLC22A18	ANKRD24	GPR153		KRTAP19-1	MT-RNR2	LINC00235	ENSG00000275559	KBTBD8
Genes			LINC00173			NOXO1			AGRN			CLGN				ITGB4	DYSF	ADAMTS16	ALDH1L1	PRR36		NPY1R	C6orf226	CNBD2	ZFAS1	NDUFAF4
Genes			DNAH6			H2BC21						MNS1				TNXB	THBS3	FAAH	SYNE3	CACNA1H		ZNF480	MRPL36	SNHG25	RPP40	PBDC1
Genes			KLHL41			ENSG00000285947						WBP4				ZNF467	MYO15B	FHIT	ENSG00000280248	FAM131C		DNTTIP2	MT-TV	ENSG00000272764	MTERF1	ZNF350
Genes			TTLL1			EGR1						TWF1				ENSG00000279080	PDE4C	CLIP2		ADAMTSL4		SNHG19	TRIAP1	ENSG00000273391	CEP164P1	PAK1IP1
Genes			ZNF467			GRWD1						RPS3AP26				DNHD1	FAM86B3P	LINGO2		PIK3CD		ENSG00000289154		SNHG9	GSPT2	MPHOSPH10
Genes			DNAH1			SERTAD1						C12orf4				DNAH1	ENSG00000230715	EFCAB6		SCART1		ENSG00000268403		TTC30B		PUS3
Genes			FN1			ENSG00000256813						CENPU				PDXDC2P	WIPF3	CDH23		SLIT1		ENSG00000285646		SERTAD1		ZBED9
Genes			KRCC1			CCDC86						SMC6				LDLRAD2	CTF1	SARDH		KCNQ1		ENSG00000288826		H2AC6		DCTN6-DT
Genes			ZC3H6			ZNF296						ZNF92				SLIT3	LTBP2	ENSG00000271755		CACNA1C		C1GALT1C1L		ENSG00000223461		MAGOH
Genes			LINC01605			ENSG00000255959						ZNF254				ANGPTL8	ENSG00000291048	GAS6		LINC02604		LLPH		TNFSF13		ZMPSTE24
Genes			STC1			HRAS						RND3				CDK18	PLA2G6			AGRN		TBC1D22A-DT		ZNF778-DT		BCYRN1
Genes			RAD51-AS1			ENSG00000279529						CSE1L				FAM238C	COL23A1					TRMT10C		SNORA68		NAT1
Genes			COL23A1			MT-RNR1						ZNF184				SEMA5B	EOLA2-DT							ENSG00000289155		UTP15
Genes			SLC2A10			ENSG00000290032						ZNF267				PLXNA2	CDC42BPG							ENSG00000271780		C8orf48
Genes			EOLA2-DT			ZNF408						HSP90AA1				EBF4	BRSK1							FASTKD5		DNAJA1
Genes			CFAP43			H2AX						POT1				ENSG00000280287	ENSG00000279713							LRRTM2		RPL36AL
Genes			ABI3BP			ZNF256						TVP23B				LRP1	MRC2							CCDC96		FASTKD3
Genes			LINC02609			SNHG17						ENSG00000289613				ENSG00000242590	OBSCN							ENSG00000288823		BCCIP
Genes			DICER1-AS1			FAM50B						RIOK2				SSPOP	CD72							SAMD15		CETN2
Genes			BTBD8			PRKAR1B						ENSG00000280148				HSPG2	MST1							ZNF830
Genes			COPB2-DT			GH1						LRRC49				ADAMTS7	ALG1L13P							ENSG00000289260
Genes			COL3A1			SF3B4						RPL39P3					FZD10-AS1							MAB21L1
Genes			PCOLCE-AS1			RND1						ESF1					ZNF862							SNORA7A
Genes			IGF2			IQCC						ESCO1					ACE							TOLLIP-DT
Genes			LINC01355			FAM222A						KIF18A					PLCXD1							ENSG00000259802
Genes			C1QTNF6			SCNM1						ZNF569					ENSG00000285188							ZNF416
Genes			LIPG			TRMT61A						DKK1					PPP1R13L							TAF7
Genes			COL14A1									ZNF204P					ENSG00000258830							SNHG30
Genes			P4HA1									DNTTIP2					IGF2							LRRC4
Genes			CREBRF									NFYB					H6PD							SMIM10L1
Genes			ENSG00000237768									SGO2					SALL4							LINC01023
Genes			PPP1R3C									TTK					ST3GAL3							CSTF2T
Genes			CARF									RPL36AP37					ENSG00000272405							MRNIP-DT
Genes			CTSO									ENSG00000291112					PPFIA4							ENSG00000261526
Genes			MIR210HG														THSD4							PARTICL
Genes																	ENSG00000222012							MRFAP1L1
Genes																	MAPK4							LINC01976
Genes																	DUSP8							ENSG00000255513
Genes																								ARIH2OS
Genes																								TNFSF12-TNFSF13
Genes																								SNHG3
Genes																								SNHG20
Genes																								ENSG00000286835
Genes																								ENSG00000276791
Genes																								UTP3
																								ENSG00000287104
																								ZNF256
																								ENSG00000289370
																								ENSG00000288752
																								LINC01003
																								ENSG00000269091
																								SNORD104
																								ENSG00000267232
																								PIGW
																								MIR22HG
																								ENSG00000289065
																								ENSG00000289285
