# Supplementary material for: Adeno-associated viral vector resource for the RNA-targeting Cas13d: A comparison of high-fidelity variants, DjCas13d and hfCas13d
Source: Mol Ther Methods Clin Dev. 2025 Aug 20;33(4):101565. doi: 10.1016/j.omtm.2025.101565 (PMC12466237; doi:10.1016/j.omtm.2025.101565)
Supplement: Table S3. Ontology analysis for genes that were dysregulated in at least 3 out of the 4 RNA-seq experiments depicted in each of the comparisons from Figure S8 — The table is organized with biological and cellular ontological terms on the left. The adjusted p value for each term in the middle and the genes that were identified in the genes lists that are part of each ontological category are listed on the right. If data in not presented for a particular comparison, it’s because no genes were identified above chance or the experiment did not have any genes that occurred in the 3 out of 4 RNA-seq experiments such as the case for comparisons made in Figures S8E and S8F. [file mmc4.xlsx]

## Sheet: Sheet1
Downregulated Gene Classes Enriched in at least 3 of the 4 DjCas13d RNAseq experiments
Biological
Term	Adjusted P-value	Genes
Extracellular Structure Organization (GO:0043062)	0.0369876	ADAMTS16;ADAMTSL4;COL23A1;THSD4;ADAMTS7
External Encapsulating Structure Organization (GO:0045229)	0.0369876	ADAMTS16;ADAMTSL4;COL23A1;THSD4;ADAMTS7
Extracellular Matrix Organization (GO:0030198)	0.0369876	ADAMTS16;ADAMTSL4;COL23A1;GAS6;THSD4;ADAMTS7
B Cell Chemotaxis (GO:0035754)	0.0369876	PIK3CD;GAS6
Cellular
Term	Adjusted P-value	Genes
Collagen-Containing Extracellular Matrix (GO:0062023)	0.000590211	TNXB;ADAMTSL4;COL23A1;MST1;LTBP4;LTBP2;AGRN;HSPG2;THSD4;THBS3
Microfibril (GO:0001527)	0.0272719	LTBP4;THSD4
Basement Membrane (GO:0005604)	0.0272719	COL23A1;AGRN;HSPG2
Upregulated Gene Classes Enriched in at least 3 of the 4 DjCas13d RNAseq experiments
Biological
Term	Adjusted P-value	Genes
Mitochondrial RNA Processing (GO:0000963)	0.0033594	TRMT10C;FASTKD3;FASTKD5
Ribonucleoprotein Complex Biogenesis (GO:0022613)	0.00567772	UTP15;UTP3;PAK1IP1;DNTTIP2;MPHOSPH10;MRPL36
Mitochondrial RNA Metabolic Process (GO:0000959)	0.0128278	FASTKD3;FASTKD5;MTERF1
Ribosome Biogenesis (GO:0042254)	0.0128278	UTP15;UTP3;PAK1IP1;DNTTIP2;MPHOSPH10;MRPL36
Regulation Of Mitochondrial mRNA Stability (GO:0044528)	0.0208477	FASTKD3;FASTKD5
RNA Processing (GO:0006396)	0.0208477	FASTKD3;MAGOH;FASTKD5;DNTTIP2;MPHOSPH10;ZNF830
Gene Expression (GO:0010467)	0.0369745	RPL36AL;MAGOH;DNTTIP2;MPHOSPH10;MRPL36;ZNF830;GSPT2
Ribosomal Small Subunit Biogenesis (GO:0042274)	0.0369745	UTP15;UTP3;DNTTIP2;MPHOSPH10
Cellular
Term	Adjusted P-value	Genes
Small-Subunit Processome (GO:0032040)	0.0253863	UTP15;UTP3;DNTTIP2;MPHOSPH10

## Sheet: Sheet2
Downregulated Gene Classes Enriched in at least 3 of the 4 hfCas13d and DjCas13d BDNF/Calcrl RNAseq experiments
Biological
Term	Adjusted P-value	Genes
Collagen Fibril Organization (GO:0030199)	0.023897	COL3A1;P4HA1;COL14A1
Extracellular Matrix Organization (GO:0030198)	0.0488297	COL3A1;P4HA1;COL14A1;COL23A1
Peptide Cross-Linking (GO:0018149)	0.0488297	COL3A1;FN1
Regulation of Glycogen Biosynthetic Process (GO:0005979)	0.0488297	PPP1R3C;IGF2
Cilium-Dependent Cell Motility (GO:0060285)	0.0488297	DNAH1;DNAH6
External Encapsulating Structure Organization (GO:0045229)	0.0488297	COL3A1;COL14A1;COL23A1
Extracellular Structure Organization (GO:0043062)	0.0488297	COL3A1;COL14A1;COL23A1
Cellular
Term	Adjusted P-value	Genes
Endoplasmic Reticulum Lumen (GO:0005788)	0.00585731	COL3A1;P4HA1;COL14A1;COL23A1;FN1
Collagen-Containing Extracellular Matrix (GO:0062023)	0.0105687	COL3A1;COL14A1;ABI3BP;COL23A1;FN1
Upregulated Gene Classes Enriched in at least 3 of the 4 hfCas13d and DjCas13d BDNF/Calcrl RNAseq experiments
Biological
Term	Adjusted P-value	Genes
Nucleosome Assembly (GO:0006334)	0.0134603	H2AX;H2BC21;GRWD1
protein-DNA Complex Assembly (GO:0065004)	0.0134603	H2AX;H2BC21;GRWD1
Nucleosome Organization (GO:0034728)	0.017076	H2AX;H2BC21;GRWD1
Innate Immune Response in Mucosa (GO:0002227)	0.0260616	H2BC12;H2BC21
Mucosal Immune Response (GO:0002385)	0.0372674	H2BC12;H2BC21
Downregulated Gene Classes Enriched in at least 3 of the 4 hfCas13d and DjCas13d ACTG1/PPIA RNAseq experiments
Biological
Term	Adjusted P-value	Genes
Metanephric Nephron Tubule Development (GO:0072234)	0.0152799	PKD1
Placenta Blood Vessel Development (GO:0060674)	0.0152799	PKD1
Collecting Duct Development (GO:0072044)	0.0152799	PKD1
Embryonic Placenta Development (GO:0001892)	0.0152799	PKD1
Lung Epithelium Development (GO:0060428)	0.0152799	PKD1
Protein Heterotetramerization (GO:0051290)	0.0152799	PKD1
Mitochondrion Distribution (GO:0048311)	0.0152799	PKD1
Digestive System Development (GO:0055123)	0.0152799	PKD1
Genitalia Development (GO:0048806)	0.0152799	PKD1
Mesonephric Tubule Development (GO:0072164)	0.0152799	PKD1
Neural Tube Development (GO:0021915)	0.0152799	PKD1
Detection of Mechanical Stimulus (GO:0050982)	0.0152799	PKD1
Protein Heterooligomerization (GO:0051291)	0.0152799	PKD1
Placenta Development (GO:0001890)	0.0152799	PKD1
Metanephros Development (GO:0001656)	0.0152799	PKD1
Protein Export From Nucleus (GO:0006611)	0.0152799	PKD1
in Utero Embryonic Development (GO:0001701)	0.0152799	PKD1
Regulation of Proteolysis Involved in Protein Catabolic Process (GO:1903050)	0.0152799	PKD1
Epithelial Tube Morphogenesis (GO:0060562)	0.0173112	PKD1
Lung Development (GO:0030324)	0.0173112	PKD1
Regulation of Filopodium Assembly (GO:0051489)	0.0178132	AGRN
Branching Morphogenesis of an Epithelial Tube (GO:0048754)	0.0178132	PKD1
Connective Tissue Development (GO:0061448)	0.0178132	PKD1
Digestive Tract Development (GO:0048565)	0.0178132	PKD1
Positive Regulation of Transcription by RNA Polymerase II (GO:0045944)	0.0181695	AGRN;PKD1
Cell Surface Receptor Signaling Pathway via JAK-STAT (GO:0007259)	0.0181695	PKD1
Positive Regulation of Developmental Growth (GO:0048639)	0.0181695	AGRN
Nuclear Export (GO:0051168)	0.0181695	PKD1
Cell Surface Receptor Signaling Pathway via STAT (GO:0097696)	0.0181833	PKD1
Regulation of Proteasomal Protein Catabolic Process (GO:0061136)	0.0181833	PKD1
Cartilage Development (GO:0051216)	0.0181833	PKD1
Homophilic Cell Adhesion via Plasma Membrane Adhesion Molecules (GO:0007156)	0.0181833	PKD1
Renal System Development (GO:0072001)	0.0181833	PKD1
Chordate Embryonic Development (GO:0043009)	0.0195241	PKD1
Skin Development (GO:0043588)	0.0195241	PKD1
Peptidyl-Serine Phosphorylation (GO:0018105)	0.0195241	PKD1
Kidney Development (GO:0001822)	0.0195241	PKD1
Embryonic Organ Development (GO:0048568)	0.0195241	PKD1
Peptidyl-Serine Modification (GO:0018209)	0.0195427	PKD1
Positive Regulation of DNA-templated Transcription (GO:0045893)	0.0195769	AGRN;PKD1
Regulation of Cell Cycle G1/S Phase Transition (GO:1902806)	0.0195769	PKD1
Wnt Signaling Pathway (GO:0016055)	0.0196076	PKD1
Protein Tetramerization (GO:0051262)	0.0196076	PKD1
Calcium Ion Transmembrane Transport (GO:0070588)	0.0198598	PKD1
Regulation of Mitotic Cell Cycle Phase Transition (GO:1901990)	0.0198598	PKD1
Positive Regulation of Plasma Membrane Bounded Cell Projection Assembly (GO:0120034)	0.0198677	AGRN
Positive Regulation of Hydrolase Activity (GO:0051345)	0.0211649	AGRN
Cell-Matrix Adhesion (GO:0007160)	0.0225195	PKD1
Regulation of G1/S Transition of Mitotic Cell Cycle (GO:2000045)	0.0225195	PKD1
Positive Regulation of GTPase Activity (GO:0043547)	0.0225195	AGRN
Calcium Ion Transport (GO:0006816)	0.0250426	PKD1
Regulation of Protein Catabolic Process (GO:0042176)	0.025142	PKD1
Circulatory System Development (GO:0072359)	0.025143	PKD1
Regulation of GTPase Activity (GO:0043087)	0.025143	AGRN
Synapse Organization (GO:0050808)	0.0265148	AGRN
Epithelium Development (GO:0060429)	0.0284043	PKD1
Skeletal System Development (GO:0001501)	0.0284043	PKD1
Heart Development (GO:0007507)	0.0293119	PKD1
Cell-Cell Adhesion via Plasma-Membrane Adhesion Molecules (GO:0098742)	0.0293119	PKD1
Metal Ion Transport (GO:0030001)	0.0303267	PKD1
Protein Localization to Membrane (GO:0072657)	0.0329468	AGRN
Regulation of Transcription by RNA Polymerase II (GO:0006357)	0.0385069	AGRN;PKD1
Monoatomic Cation Transmembrane Transport (GO:0098655)	0.0481831	PKD1
Inorganic Cation Transmembrane Transport (GO:0098662)	0.0481831	PKD1
Regulation of Cell Cycle (GO:0051726)	0.0491145	PKD1
Intracellular Protein Transport (GO:0006886)	0.0495673	PKD1
Cellular
Term	Adjusted P-value	Genes
Golgi-associated Vesicle Membrane (GO:0030660)	0.0263272	PKD1
Ciliary Membrane (GO:0060170)	0.0263272	PKD1
Monoatomic Ion Channel Complex (GO:0034702)	0.0263272	PKD1
Golgi-associated Vesicle (GO:0005798)	0.0263272	PKD1
Basement Membrane (GO:0005604)	0.0263272	AGRN
Calcium Channel Complex (GO:0034704)	0.0263272	PKD1
Cation Channel Complex (GO:0034703)	0.0263272	PKD1
Motile Cilium (GO:0031514)	0.0313992	PKD1
Lysosomal Lumen (GO:0043202)	0.0313992	AGRN
Golgi Lumen (GO:0005796)	0.0319299	AGRN
Cell Projection Membrane (GO:0031253)	0.0319299	PKD1
Vacuolar Lumen (GO:0005775)	0.0444626	AGRN
Molecular
Term	Adjusted P-value	Genes
Wnt Receptor Activity (GO:0042813)	0.020986	PKD1
Monoatomic Cation Transmembrane Transporter Activity (GO:0008324)	0.0276486	PKD1
Monoatomic Ion Channel Activity (GO:0005216)	0.0276486	PKD1
Calcium Ion Transmembrane Transporter Activity (GO:0015085)	0.0276486	PKD1
Calcium Channel Activity (GO:0005262)	0.0289603	PKD1
Monoatomic Cation Channel Activity (GO:0005261)	0.0308095	PKD1
Upregulated Gene Classes Enriched in at least 3 of the 4 hfCas13d and DjCas13d ACTG1/PPIA RNAseq experiments
Biological
Term	Adjusted P-value	Genes
Telomere Maintenance via Telomerase (GO:0007004)	0.0428234	HSP90AA1;POT1
RNA-templated DNA Biosynthetic Process (GO:0006278)	0.0428234	HSP90AA1;POT1
Positive Regulation of Telomere Maintenance via Telomerase (GO:0032212)	0.0428234	HSP90AA1;POT1
Positive Regulation of Telomere Maintenance via Telomere Lengthening (GO:1904358)	0.0428234	HSP90AA1;POT1
Protein Depolymerization (GO:0051261)	0.0428234	KIF18A;TWF1
Negative Regulation of DNA Biosynthetic Process (GO:2000279)	0.0428234	ANKRD1;POT1
Telomere Maintenance via Telomere Lengthening (GO:0010833)	0.0428234	HSP90AA1;POT1
Regulation of DNA Biosynthetic Process (GO:2000278)	0.0428234	ANKRD1;POT1
Downregulated Gene Classes Enriched in at least 3 of the 4 DjCas13d RNAseq experiments
Biological
Term	Adjusted P-value	Genes
Extracellular Matrix Assembly (GO:0085029)	0.0416773	TNXB;LTBP4;GAS6
Upregulated Gene Classes Enriched in at least 3 of the 4 DjCas13d RNAseq experiments
Biological
Term	Adjusted P-value	Genes
Mitochondrial RNA Processing (GO:0000963)	0.00576185	TRMT10C;FASTKD3;FASTKD5
Regulation of Mitochondrial mRNA Stability (GO:0044528)	0.0376552	FASTKD3;FASTKD5
Ribonucleoprotein Complex Biogenesis (GO:0022613)	0.0376552	UTP15;UTP3;PAK1IP1;DNTTIP2;MPHOSPH10
RNA Biosynthetic Process (GO:0032774)	0.0379054	DNTTIP2;MPHOSPH10;TAF7;MTERF1;ZNF830
RNA Processing (GO:0006396)	0.0453403	UTP15;TRMT10C;FASTKD3;FASTKD5;DNTTIP2;MPHOSPH10;ZNF830
Ribosomal Small Subunit Biogenesis (GO:0042274)	0.0453403	UTP15;UTP3;DNTTIP2;MPHOSPH10
Cellular
Term	Adjusted P-value	Genes
Small-Subunit Processome (GO:0032040)	0.0222866	UTP15;UTP3;DNTTIP2;MPHOSPH10
