# Supplementary material for: Adeno-associated viral vector resource for the RNA-targeting Cas13d: A comparison of high-fidelity variants, DjCas13d and hfCas13d
Source: Mol Ther Methods Clin Dev. 2025 Aug 20;33(4):101565. doi: 10.1016/j.omtm.2025.101565 (PMC12466237; doi:10.1016/j.omtm.2025.101565)
Supplement: Table S4. Potential off-targets for each gRNA that were found to be in differentially expressed gene lists — Headings for each column describe what information the table contains. [file mmc5.xlsx]

## Sheet: Sheet1
Table S3: Potential off-targets for each gRNA that were found to be in differentially expressed gene lists. Headings for each column describe what information the table contains.
gRNA	Enzyme	Cells	ID	Gene Symbol	log2FoldChange	Adjusted p-Value	Target Sequence	# of Mismatches
BFP gRNA	CasRx	293FT	eBFP2	eBFP2	-2.03782	4.05719e-127	CTGGGGCACAAGCTGGAGTACAA	0
BFP gRNA	CasRx	293FT	ENSG00000258947	TUBB3	-1.31727	2.07891e-22	CTGTCGCCCACGCTGGAGTACAG	4
BFP gRNA	CasRx	293FT	ENSG00000173230	GOLGB1	-0.575053	0.00932808	CTGTTGCCCAAGCTGGAGTACAA	4
BFP gRNA	CasRx	293FT	ENSG00000132535	DLG4	-0.516886	0.0454426	CTGTCGCACAGGCTGGAGTGCAG	5
BFP gRNA	CasRx	293FT	ENSG00000104888	SLC17A7	-1.08909	2.81256e-05	CTGTCGCCCAAGCTGGAGTGCAG	5
BFP gRNA	CasRx	293FT	ENSG00000147174	GCNA	-0.754829	0.0822444	CTGTGGCCCAGGCTGGAGTGCAG	5
BFP gRNA	CasRx	293FT	ENSG00000168140	VASN	-1.2295	3.98689e-09	CTGGAGCTCAAGCTGCAGGACAA	5
BFP gRNA	CasRx	293FT	ENSG00000118482	PHF3	-0.498199	0.0661012	CTGTCCCCCAAGCTGGAGTGCAA	5
BFP gRNA	CasRx	293FT	ENSG00000171681	ATF7IP	-0.536849	0.0228898	CTGTTGCCCAGGCTGGAGTACAG	5
BFP gRNA	CasRx	293FT	ENSG00000068976	PYGM	-1.79426	3.94419e-06	CTGTTGCCCAGGCTGGAGTGCAA	5
BFP gRNA	CasRx	293FT	ENSG00000087589	CASS4	-1.58338	0.00846651	GTGGGACAGAAGCTGGTGGACAC	6
BFP gRNA	CasRx	293FT	ENSG00000143669	LYST	-0.516728	0.0254267	CTGTCGCCCAGGCTGGAGTGCAG	6
BFP gRNA	CasRx	293FT	ENSG00000013588	GPRC5A	-0.559579	0.00014365	CTATGGCCCAGGCTGGAGTGCAG	6
BFP gRNA	CasRx	293FT	ENSG00000108309	RUNDC3A	-0.634009	0.0995505	AAGTGGCACAAGATGGAGCAGAA	6
BFP gRNA	CasRx	293FT	ENSG00000196981	WDR5B	0.755108	2.14902e-05	CTGGTGCCCAGGCTGGAGTGCAG	5
BFP gRNA	CasRx	293FT	ENSG00000284626	ENSG00000284626	0.747883	0.0077778	CTGTTGCCCAGGCTGGAGTGCAA	5
BFP gRNA	CasRx	293FT	ENSG00000196890	H2BC26	2.83603	1.60794e-48	CTGTCGCCCAGGCTGGAGTGCAA	5
BFP gRNA	CasRx	293FT	ENSG00000100583	SAMD15	1.02249	0.00387859	CTGTCGCCCAGGCTGGAGTGCAA	5
BFP gRNA	CasRx	293FT	ENSG00000196388	INCA1	0.742456	0.0148748	TTGTTGCACAGACTGGAGTGCAA	7
BDNF #1	DjCas13d	293FT	rBDNF	rBDNF	-3.77669	0	TCCTTTTCCTTACTATGGTTATT	0
BDNF #1	DjCas13d	293FT	ENSG00000184465	WDR27	-0.550322	6.43472e-10	ACCTTTTCCTGACCACGGCCATT	5
BDNF #1	DjCas13d	293FT	ENSG00000188906	LRRK2	-0.559176	0.0188088	TTCATTTCCTTACGTTGTTAATT	6
BDNF #1	DjCas13d	293FT	ENSG00000106804	C5	-0.770612	0.0361336	TCTTTTTCTTTACAACTTTTATT	6
BDNF #1	DjCas13d	293FT	ENSG00000189195	BTBD8	-0.509137	0.00876795	TTGTCTTCCTTATTATAGTAATT	6
BDNF #1	DjCas13d	293FT	ENSG00000120669	SOHLH2	-1.29675	0.0128961	ATCTCTTCCTCCCTATGGGTATT	6
BDNF #1	DjCas13d	293FT	ENSG00000107249	GLIS3	-0.597718	0.0443209	CCCTCTTCCTGACTGTGGTTCAT	6
BDNF #1	DjCas13d	293FT	ENSG00000101670	LIPG	-0.593358	0.0281861	ACCTATTGGGTACTATGCTTATT	6
BDNF #1	DjCas13d	293FT	ENSG00000003436	TFPI	-0.644368	1.39006e-05	TGCTTTTAATTAATATGTTCATT	6
BDNF #1	DjCas13d	293FT	ENSG00000178568	ERBB4	-0.570317	0.0219821	TTCTTTTTCTTTCTTTGTTTCTT	6
BDNF #1	DjCas13d	293FT	ENSG00000148408	CACNA1B	-0.580849	0.075606	TGTTTTCCTGACTTTGGGTTTT	6
BDNF #1	DjCas13d	293FT	ENSG00000172461	FUT9	-0.644372	0.00230655	TGCTTTTTTTTATTATTATTATT	6
BDNF #1	DjCas13d	293FT	ENSG00000203780	FANK1	-1.10347	0.0554742	TACTGTTGATTTTTATGGTTATT	6
BDNF #1	DjCas13d	293FT	ENSG00000105792	CFAP69	-0.729174	0.00458016	AGTATTTGTTTACTATGGTTTTT	7
BDNF #1	DjCas13d	293FT	ENSG00000143669	LYST	-0.507111	2.40031e-06	TCATTTTGGTTCCTATGGTCAA	7
BDNF #1	DjCas13d	293FT	ENSG00000124212	PTGIS	-0.801192	6.68761e-05	AGTGTTTCCTTACCATTGTGATT	7
BDNF #1	DjCas13d	293FT	ENSG00000038427	VCAN	-0.52202	6.895e-23	ATTGTTTCCTTATTCTGGTGATA	8
BDNF #1	DjCas13d	293FT	ENSG00000013619	MAMLD1	-0.494992	0.0419677	CACTGTTCCTTACTATGAGAAAA	8
BDNF #1	DjCas13d	293FT	ENSG00000065609	SNAP91	-0.576219	0.000169252	ATCTTTACTTTACTGTGGGTTTT	11
BDNF #1	DjCas13d	293FT	ENSG00000285437	POLR2J3	0.591339	6.55869e-06	TTCTTTTCTTTACTATTTTTTTT	5
BDNF #1	DjCas13d	293FT	ENSG00000158445	KCNB1	1.78714	7.14549e-22	TCCTCTTCCTTGCCATGGGCATT	5
BDNF #1	DjCas13d	293FT	ENSG00000244734	HBB	1.313	0.0938152	TCCCCTTCTTTTCTATGGTTAAG	6
BDNF #1	DjCas13d	293FT	ENSG00000165494	PCF11	0.929151	2.76517e-58	TAGTTATCCATACTATTATTATT	6
BDNF #1	DjCas13d	293FT	ENSG00000132467	UTP3	1.08988	8.87668e-64	TTATTTACCTAACTATAATTATT	6
BDNF #1	DjCas13d	293FT	ENSG00000172602	RND1	0.76312	0.00282877	TCCTTTTCCTTTTTTTTTTTTTT	6
BDNF #1	DjCas13d	293FT	ENSG00000183665	TRMT12	0.56831	1.32061e-09	TCCATTCCCTTACTGTGGCATTC	7
BDNF #1	DjCas13d	293FT	ENSG00000183307	TMEM121B	1.05761	2.40091e-08	CTCTTATCCTTCCTGTGGTTTGG	8
BDNF #1	DjCas13d	293FT	ENSG00000099840	IZUMO4	0.796312	0.0868587	GAGGGTTCCCTACGATGGTTAGG	9
BDNF #1	hfCas13d	293FT	rBDNF	rBDNF	-3.101	0	TCCTTTTCCTTACTATGGTTATT	0
BDNF #1	hfCas13d	293FT	ENSG00000244734	HBB	-0.628221	0.0105985	TCCCCTTCTTTTCTATGGTTAAG	6
BDNF #1	hfCas13d	293FT	ENSG00000151012	SLC7A11	0.591458	1.15565e-05	AGTTTTTCCTTATGAATGTTATT	6
Calcrl #1	DjCas13d	293FT	mCalcrl	mCalcrl	-5.03222	0	TGACGGCTCAATATGAATGTTAC	0
Calcrl #1	DjCas13d	293FT	ENSG00000174145	NWD2	-0.704858	0.0788324	TGATAGCTCATATTGAATGTT	5
Calcrl #1	DjCas13d	293FT	ENSG00000174482	LINGO2	-0.548656	0.075549	TGGTGACTCAATAGGAAGGTGAC	6
Calcrl #1	DjCas13d	293FT	ENSG00000187955	COL14A1	-0.509648	1.08538e-05	TGACAGCTTCATAATAAAGTTAC	6
Calcrl #1	DjCas13d	293FT	ENSG00000106804	C5	-0.92074	0.0130201	GAACATCTGAATATTATTGTTAC	7
Calcrl #1	DjCas13d	293FT	ENSG00000189195	BTBD8	-0.787505	9.63105e-05	AAATGTCTTAATATGAAAATTAC	7
Calcrl #1	DjCas13d	293FT	ENSG00000256043	CTSO	-0.573609	0.0340238	AAACCACTCAATATAAATATTAA	7
Calcrl #1	DjCas13d	293FT	ENSG00000159167	STC1	-1.29002	4.94415e-15	CCATGGACGAATATGAATGTCAC	7
Calcrl #1	DjCas13d	293FT	ENSG00000152256	PDK1	-0.890591	6.31735e-19	TCGCATTTCAATTAGAATGTTAC	7
Calcrl #1	DjCas13d	293FT	ENSG00000115414	FN1	-0.590992	1.19224e-12	CTCCGGTTAAATATGGATGTTTA	8
Calcrl #1	DjCas13d	293FT	ENSG00000163900	TMEM41A	0.513138	4.42542e-10	ACAAAAATAAATATCAATGTTAC	8
Calcrl #1	DjCas13d	293FT	ENSG00000156697	UTP14A	0.588854	1.62654e-11	CTCAGGCTCTATTTGTATGTTAT	8
Calcrl #1	DjCas13d	293FT	ENSG00000215251	FASTKD5	0.565801	3.63958e-12	GGACTGCACAATATGAAGAGGCG	9
Calcrl #1	DjCas13d	293FT	ENSG00000174173	TRMT10C	0.748376	1.72942e-25	GCTTTCCTCAAAATGAGTGTTAG	9
Calcrl #1	hfCas13d	293FT	mCalcrl	mCalcrl	-3.44913	0	TGACGGCTCAATATGAATGTTAC	0
Calcrl #1	hfCas13d	293FT	ENSG00000187955	COL14A1	-0.49629	0.000226333	TGACAGCTTCATAATAAAGTTAC	6
Calcrl #1	hfCas13d	293FT	ENSG00000159167	STC1	-0.855893	0.000110611	CCATGGACGAATATGAATGTCAC	7
Calcrl #1	hfCas13d	293FT	ENSG00000152256	PDK1	-0.590469	1.50489e-12	TCGCATTTCAATTAGAATGTTAC	7
Calcrl #1	hfCas13d	293FT	ENSG00000256043	CTSO	-0.497297	0.0896034	AAACCACTCAATATAAATATTAA	7
Calcrl #1	hfCas13d	293FT	ENSG00000189195	BTBD8	-0.700429	0.000353128	AAATGTCTTAATATGAAAATTAC	7
Calcrl #1	hfCas13d	293FT	ENSG00000115414	FN1	-0.50562	4.24257e-09	CTCCGGTTAAATATGGATGTTTA	8
ACTG1	DjCas13d	293FT	ENSG00000184009	ACTG1	-0.648142	7.40185e-17	AGAGCAAGCGTGGCATCCTGACCCTGAAGT	0
ACTG1	DjCas13d	293FT	ENSG00000154358	OBSCN	-0.533421	6.32661e-06	CAGAGGAGCGCGGCACCCTGGCCCTGCAGT	10
PPIA	DjCas13d	293FT	ENSG00000196262	PPIA	-0.19196	0.0144345	GAGTGGTTGGATGGCAAGCATGTGGTGTTT	0
PPIA	DjCas13d		ENSG00000108179	PPIF	-0.507253	3.11281e-10	GACTGGTTGGATGGCAAGCATGTTGTGTTC	2
						LacZ	GATGAAAGCTGGCTACAGGAAGGCCAGACG
LacZ (vs Calcrl #1)	DjCas13d	293FT	ENSG00000172037	LAMB2	-0.524294	3.32266e-10	GGCTTCGTGCGGCTACAGGAAGGTCAGACC	11
						LacZ	GATGAAAGCTGGCTACAGGAAGGCCAGACG
LacZ (vs Calcrl #2)	DjCas13d	N2A	ENSMUSG00000028763.19	Hspg2	-0.578138	0.000364093	CATCAAAGATGCCTACAGGAAGTTTGAGAT	12
				mCalcrl	-3.25699	5.90129e-125	ATGGTCCGATTTGTGCTGCTTTG	0
Calcrl #2	DjCas13d	N2A	ENSMUSG00000020423.7	Btg2	-0.55419	0.000540096	TTGCTTTGCTCTGTGCTGCTTTG	5
		N2A	ENSMUSG00000036292.15	Gramd1c	-1.23323	0.00177768	CTGTTCTGTTCTGTTCTGCTTTG	5
		N2A	ENSMUSG00000043587.16	Pxylp1	-0.628077	0.00495123	ATGGCCCTGTGTGTCTTGCTTTG	5
		N2A	ENSMUSG00000022871.14	Fetub	-0.493324	5.75464e-08	CTGCTCCGACTTCTGGTGCTCTG	6
		N2A	ENSMUSG00000058975.8	Kcnc1	-0.945577	0.000201218	ATGTTCCGAGGCCTGCTTCTTTG	6
		N2A	ENSMUSG00000024594.10	Prrc1	-0.542338	2.02771e-12	TAAGTCCGATTTGTGTTGCCTAT	6
		N2A	ENSMUSG00000030924.17	Rexo5	-0.608247	3.01015e-06	ATGTTGGGATTTTTCTTGCTTTT	6
		N2A	ENSMUSG00000057182.16	Scn3a	-0.645409	3.25281e-08	ATGCTATGATTTGAGCTCATTTG	6
		N2A	ENSMUSG00000034145.15	Tmem63c	-0.770948	4.19906e-08	ATTGTCCCGTTTGGGCTGCTGTA	6
		N2A	ENSMUSG00000019850.12	Tnfaip3	-0.976537	1.44473e-08	CTGGTTCCAATTTTGCTCCTTTG	6
		N2A	ENSMUSG00000035722.16	Abca7	-0.509697	3.38289e-14	AGGTGGCTCTTTGTGCTGCTGTG	7
		N2A	ENSMUSG00000020681.15	Ace	-1.07374	0.00847558	AGCTTCCTCTTTCTGCTGCTCTG	7
		N2A	ENSMUSG00000069601.15	Ank3	-0.515765	1.19224e-11	ATGTTCCTGTTTGTTCTGTTATT	7
		N2A	ENSMUSG00000053819.17	Camk2d	-0.538077	3.89172e-21	GAGGGTCAATTAGTGCTGCTCTG	7
		N2A	ENSMUSG00000008206.17	Cers4	-0.613728	3.04353e-11	TTCAGCTGCTTTGTGCTGGTTTT	7
		N2A	ENSMUSG00000023952.14	Gtpbp2	-0.564014	6.70284e-22	TTGGTGCTATTTGTGGTGCTGGC	7
		N2A	ENSMUSG00000075394.5	Hoxc4	-0.524875	0.00967544	TTGTTTTGTTTTGTTTTGCTTTG	7
		N2A	ENSMUSG00000110185.3	Igip	-0.525151	0.00613309	AAGGCCGGAGTTCTGCAGCTTTA	7
		N2A	ENSMUSG00000038894.8	Irs2	-0.54164	8.65936e-24	ATCGCACGGTTTGTGTTGCATTT	7
		N2A	ENSMUSG00000071369.12	Map3k5	-0.549253	4.77883e-07	GTGGACCGTTTCGTTCAGCTTTT	7
		N2A	ENSMUSG00000000631.21	Myo18a	-0.562869	7.29404e-14	CTGGTTGGGTTTAGGCAGCTTTG	7
		N2A	ENSMUSG00000005397.9	Nid1	-1.04675	1.01961e-06	ATGGTCTGACCTTTGATGCATTC	7
		N2A	ENSMUSG00000026715.13	Serpinc1	-0.582792	0.000362263	CTAGTCAGATACCTGCTGCTTTC	7
		N2A	ENSMUSG00000032009.9	Sesn3	-0.491839	1.36664e-06	TAGGCTTGATTTGTGTTGTTTTG	7
		N2A	ENSMUSG00000031808.8	Slc27a1	-1.02593	1.21838e-15	GTGGCCTCACTGGCGCTGCTTTG	7
		N2A	ENSMUSG00000087370.4	Tmem170b	-0.506532	7.30405e-06	GTGGGGGGATTTGTCCTCCCTTG	7
		N2A	ENSMUSG00000034949.19	Zfr2	-0.733365	4.22563e-07	TTGGTTTGTTTTGTTTTGTTTTG	7
		N2A	ENSMUSG00000019732.15	Calr3	-0.758252	0.0436632	GTTTTCTTATTTGTGCTGATTCA	8
		N2A	ENSMUSG00000062901.4	Klhl24	-0.716128	2.22735e-12	CAACCCAGGTGTGTGCTGCTTTT	8
		N2A	ENSMUSG00000020598.17	Nrcam	-0.65829	7.4907e-09	AGCAACCGTGTTGTGTTGCTTTT	8
		N2A	ENSMUSG00000038453.18	Srcin1	-0.732054	0.00393147	AGGAGCCGTTGTATGCTGCTTTT	8
		N2A	ENSMUSG00000020034.8	Tcp11l2	-1.07523	1.03365e-14	GTGTTCAGACTTGTGCTGAAGTT	8
		N2A	ENSMUSG00000047821.17	Trim16	-0.493004	4.28025e-06	CAGAGCCGGTCTATGCTGCTTTC	8
		N2A	ENSMUSG00000028073.16	Pear1	-0.914703	0.000130921	ATGGTCACAGTTGTGCTTTGGCA	9
		N2A	ENSMUSG00000073557.13	Ppp1r12b	-0.511741	4.98904e-06	CCTCCCAACTTTCTGCTGCTTTG	9
		N2A	ENSMUSG00000030208.16	Emp1	-0.510509	5.43209e-12	GGGAGAAAGTTTGTTCTGCTTTG	10
		N2A	ENSMUSG00000020526.13	Znhit3	0.5528	0.000351737	GTGGTTCTCTTGATGCTGCATTG	6
		N2A	ENSMUSG00000017499.16	Cdc6	0.71139	7.37078e-14	CTGGTTTGCTCTTTGCTGCTTTT	7
		N2A	ENSMUSG00000052085.8	Dock8	0.725307	0.0637445	AAGTTCAGAGTTTTGCAGCTTTA	7
		N2A	ENSMUSG00000020706.14	Ftsj3	0.617906	3.71349e-19	CTGGTTGGCTTTGAGTTGCTTTT	7
		N2A	ENSMUSG00000049551.3	Fzd9	1.40902	0.00492981	GTGGTCCGCGTTGTGTTTCTTCT	7
		N2A	ENSMUSG00000025868.7	Higd2a	1.18907	3.3829e-24	ATGCTTCTATTTGTGATGCGTCC	7
		N2A	ENSMUSG00000029657.16	Hsph1	0.657179	9.96765e-18	GTGGTTCAGGCTGTGATGCTTTG	7
		N2A	ENSMUSG00000026377.13	Nifk	0.630598	3.52608e-15	AACAACCGATTGGTGCTGTTTGG	7
		N2A	ENSMUSG00000029196.10	Tada2b	0.537412	8.75434e-05	AGGGTCAGATGAGGGCTGCCTTT	7
		N2A	ENSMUSG00000003680.17	Taf6l	0.489561	0.00199263	GTGGTCTGAGTGGTGCTGATGGG	7
		N2A	ENSMUSG00000036339.19	Tmem260	0.567362	0.0138556	GACTTCTGATATGTTCTGCTTTG	7
		N2A	ENSMUSG00000073856.12	Iqck	1.24256	2.29164e-05	ATGGTCCCATTGGTTCTGTGGCT	8
		N2A	ENSMUSG00000007050.18	Lsm2	0.487492	4.5472e-07	GTCGTCCGCTATGTGCAGCTGCC	8
		N2A	ENSMUSG00000008435.16	Rdh13	0.509984	3.72276e-06	ATGAGCCGCTTTCTGCTGCCGGT	8
		N2A	ENSMUSG00000044763.9	Trmt10c	0.637945	3.78846e-12	ATGATCCGAATTTTGCTCTGCCT	9
		N2A	ENSMUSG00000074221.13	Zfp568	0.551525	7.86147e-10	GTGGTCCGGTTTGCGCCGGCCGT	9
