# Supplementary material for: Adeno-associated viral vector resource for the RNA-targeting Cas13d: A comparison of high-fidelity variants, DjCas13d and hfCas13d
Source: Mol Ther Methods Clin Dev. 2025 Aug 20;33(4):101565. doi: 10.1016/j.omtm.2025.101565 (PMC12466237; doi:10.1016/j.omtm.2025.101565)
Supplement: Table S5. A list of each plasmid described in this study — Including the name of the plasmid, Addgene # if available, the ITR to ITR length of the viral genome in base pairs and which experimental figure the plasmid was used in. Note all the AAV plasmids contain viral genomes within the optimal packaging limit except for 1 which is highlighted in red. All the plasmids were created by the Ploski Lab except for the EF1a-mCherry plasmid. [file mmc6.xlsx]

## Sheet: Sheet1
Plasmid	Addgene #	ITR to ITR Length		Figures Plasmid was Used In
pAAV-U6-DR30(SapI)-EFS-CasRx-T2A-mCherry-pA	192481	4716		Figures 1.c, 2., S4.c,d.,
pAAV U6-DR30(sapI)-0.5Syn-CasRX-mCherry-pA	192489	5001		Figures 1.d,
pAAV U6-DR30(sapI)-0.4CaMKIIa-CasRX-mCherry-pA	192490	4822		Figures 1.a,e
pAAV-EF1a-CasRx-T2A-mCherry-pA	192484	5316		Figures S1.b,	Above the AAV packaging limit
pAAV-0.5Syn-CasRX-mCherry-pA	192491	4686		Figures S1.d,
pAAV-0.4CaMKII-CasRx-T2A-mCherry-pA	192483	4507		Figures S1.e,
pAAV-U6-DR30(SapI)-EF1a-CasRx-pA	192486	4834		Figure S2.
pAAV-U6-DR30(SapI)-EFS-CasRx-pA	192488	3943		Figure S2., S3.,
pAAV-U6-DR30(SapI)-0.5Syn-CasRx-pA	192492	4232		Figure S2.
pAAV-EFS-CasRx-T2A-mCherry-pA	192494	4401		Figures 3., S1.c, S5., S6., 8.a,b,
pAAV-EFS-hfCas13d-T2A-mCherry-pA	192497	4401		Figures 3., 4., S5., S6., 5.,7., 8.a,b,
pAAV-EFS-DjCas13d-T2A-mCherry-pA	192499	4140		Figures 3., 4., S5., S6., 5., 7., 8.a,b,
pAAV-EFS-CasRx-P2A-mCherry-pA	233025	4404		Figures S5.
pAAV-EFS-hfCas13d-P2A-mCherry-pA	233026	4404		Figures S5.
pAAV-EFS-DjCas13d-P2A-mCherry-pA	233027	4143		Figures S5.
pAAV-EFS-CasRx-HA-pA	192482	3617		not used
pAAV-EFS-CasRx-HA-mCherry-pA	233028	4347		Figures S5.
pAAV-EFS-hfCas13d-HA-mCherry-pA	233029	4347		Figures S5.
pAAV-EFS-DjCas13d-HA-mCherry-pA	233030	4086		Figures S5.
pAAV-U6-DR(SapI)-CMV-intron-GFP-pA	192493	3348		Figures S1., 5., 7. e,f
pAAV-U6-DR(DjCas13d-SapI)-CMV-intron-GFP-pA	192500	3354		Figures 5., 7. e,f, 8. e,f,g; S9
pAAV-U6-DR30(SapI)-CMV-intron-MCS-pA	192496	2565		Figures 3., 4., S6., 6., 7.c,d, 8.c,d, S10
pAAV-U6-DR36(DjCas13d-SapI)-CMV-intron-MCS-pA	233031	2895		Figures 3., 4., S6., 6., 7.c,d, 8.c,d
pAAV-CMV-intron-CasRx-pA	192487	4536		Figures 8.a,b,
pAAV-CMV-intron-DjCas13d-pA	192495	4284		Figures 8.a,b,e,f,g; S9
pAAV-CMV-intron-hfCas13d-pA	195864	4536		Figures 8.a,b,
pAAV-CMV-intron-CasRx-pA/EF1a-mCherry-WPRE-pa	233032	4536		Figures 6.
pAAV-CMV-intron-DjCas13d-pA/EF1a-mCherry-WPRE-pa	233033	4284		Figures 6.
pAAV-CMV-intron-hfCas13d-pA/EF1a-mCherry-WPRE-pa	233034	4536		Figures 6.
pAAV-U6-DR(RfxCas13d)-CAG-CasRx-pa	233035	4642		Figures S10.
pAAV-U6-DR(RfxCas13d)-CAG-hfCas13d-pa	233036	4578		Figures S10.
pAAV-EF1a-hfCas13d-pa	233037	4555		Figures S10.
pAAV-2X(CMV-eBFP2-3XNLS-pA)	195867	3881		Figures 1.c,d,e, S1., S2., 2., S3	Right ITR appears damaged
pAAV-EFS-rBDNF-GFP-pA	Available upon request			Figures S4.
pAAV-EFS-ADRA2A-GFP.pA	Available upon request			Figures S4.
pAAV-EFS-GFP.rBDNF.pA	Available upon request			Figures 3., 4., S6.
pAAV-EFS-GFP.mCalcrl.pA	Available upon request			Figures S4., 3., 4., S6., 6., 7.c,d, S10.,
pAAV-EF1A-mCherry-WPRE-pA	114470	3433		Figures S3.,
pAAV-CMV-intron-GFP-pA	62916	3030		Figures S3., 8.c,d,
pAAV-U6-DR30(SapI)-CMV-intron-CasRx-pA	192485	4854		not used
pAAV-U6-DR30(sapI)-CMV-intron-hfCas13d-pA	195865	4854		not used
pAAV-CMV-intron-DIO-DjCas13d-pA	192498	4538		not used
pAAV-CMV-intron-DIO-hfCas13d-pA	195866	4805		not used
